# Supplementary material for: Proteo-genomic characterization of virus-associated liver cancers reveals potential subtypes and therapeutic targets
Source: Nat Commun. 2022 Oct 29;13:6481. doi: 10.1038/s41467-022-34249-x (PMC9617926; doi:10.1038/s41467-022-34249-x)
Supplement: Supplementary file 4 — Supplementary Data 1 [file 41467_2022_34249_MOESM4_ESM.xlsx]

## Sheet: Sheet1
Supplementary Data 1. Proteomic classification and clinical information of 259 Japanese patients with liver cancer.
Sample ID	Clusters	Age	Gender	Virus	Tumor size (mm)	T	N	M	Stage	Histology	Vascular invasion	Hepatitis acitivity	Liver fibrosis	Tumor purity
RK001_Cancer	R3	56	Male	NBNC	33	2	0	0	2	HCC	Absent	0	0	0.68
RK002_Cancer	R2	71	Male	HCV	45	2	0	0	2	HCC	Absent	0	3	0.679
RK003_Cancer	R2	62	Male	HCV	87	4	0	0	4	HCC	Present	1	4	0.499
RK004_Cancer	R3	76	Male	HCV	21	3	0	0	3	HCC	Absent	1	4	0.709
RK005_Cancer	R1	66	Male	HBV	21	2	0	0	2	HCC	Absent	0	0	0.269
RK006_Cancer1	R3	69	Male	HCV	20	2	0	0	2	HCC	Absent	0	4	0.83
RK007_Cancer	R3	69	Male	HCV	47	3	0	0	3	HCC	Present	1	2	0.95
RK010_Cancer	R3	46	Male	HBV	24	3	0	0	3	HCC	Absent	2	4	0.59
RK012_Cancer	R3	63	Male	HBV	23	2	0	0	2	HCC	Absent	3	4	0.48
RK014_Cancer	R3	47	Male	HBV	40	3	0	0	3	HCC	Absent	3	4	0.386
RK015_Cancer	R3	61	Male	HCV	18	1	0	0	1	HCC	Absent	2	2	0.68
RK016_Cancer	R3	63	Female	HCV	33	2	0	0	2	HCC	Absent	3	4	0.304
RK018_Cancer	R1	63	Male	NBNC	65	2	0	0	2	HCC	Absent	0	1	0.233
RK019_Cancer	R3	74	Male	HCV	25	2	0	0	2	HCC	Absent	0	0	0.633
RK020_Cancer	R3	58	Male	HBV	50	3	0	0	3	HCC	Present	1	3	0.813
RK021_Cancer	R3	81	Male	HCV	25	2	0	0	2	HCC	Absent	1	4	0.765
RK022_Cancer	R3	73	Female	HCV	40	2	0	0	2	HCC	Absent	1	4	0.86
RK023_Cancer	R3	74	Male	HBV	60	3	0	0	3	HCC	Present	1	1	0.72
RK024_Cancer	R1	61	Male	HBV	30	3	0	0	3	HCC	Present	1	2	0.765
RK025_Cancer	R3	78	Female	HCV	15	1	0	0	1	HCC	Absent	0	2	0.332
RK026_Cancer	R3	58	Male	HCV	24	3	0	0	3	HCC	Absent	2	3	0.81
RK027_Cancer	R2	73	Male	HCV	150	3	0	0	3	HCC	Absent	2	2	0.638
RK028_Cancer	R3	79	Female	HCV	27	2	0	0	2	HCC	Present	2	3	0.755
RK029_Cancer	R3	61	Male	HCV	35	3	0	0	3	HCC	Present	3	4	0.799
RK030_Cancer	R2	60	Male	HCV	35	3	0	0	3	HCC	Absent	2	2	0.88
RK031_Cancer	R2	53	Male	HBV, HCV	115	4	0	0	4	HCC	Absent	0	4	0.659
RK032_Cancer	R3	64	Male	HCV	20	3	0	0	3	HCC	Present	1	4	0.88
RK033_Cancer	R3	77	Male	HBV, HCV	10	1	0	0	1	HCC	Absent	0	4	0.261
RK034_Cancer	R1	38	Male	HBV	18	1	0	0	1	HCC	Absent	1	3	0.667
RK035_Cancer	R3	63	Male	NBNC	60	2	0	0	2	HCC	Absent	0	1	0.76
RK036_Cancer	R1	73	Male	HCV	25	2	0	0	2	HCC	Absent	1	4	0.353
RK037_Cancer	R2	69	Male	HCV	15	3	0	0	3	HCC	Absent	1	4	0.494
RK038_Cancer	R2	80	Female	HCV	42	2	0	0	2	HCC	Absent	1	4	0.707
RK040_Cancer	R2	83	Female	HCV	70	3	0	0	3	HCC	Present	0	4	NA
RK041_Cancer	R2	78	Male	HCV	30	3	0	0	3	HCC	Present	2	3	0.588
RK042_Cancer	R2	57	Male	HBV	30	2	0	0	2	HCC	Present	1	4	0.879
RK043_Cancer	R2	60	Male	HCV	20	1	0	0	1	HCC	Absent	1	4	0.407
RK044_Cancer	R2	70	Female	HCV	40	2	0	0	2	HCC	Absent	1	4	0.781
RK046_Cancer1	R2	64	Male	HCV	27	3	0	0	3	HCC	Absent	1	4	0.694
RK046_Cancer2	R2	64	Male	HCV	27	3	0	0	3	HCC	Absent	1	4	0.761
RK047_Cancer	R2	77	Female	HCV	30	2	0	0	2	HCC	Absent	2	3	0.315
RK048_Cancer	R1	69	Male	HCV	25	2	0	0	2	HCC	Absent	2	2	0.529
RK050_Cancer	R1	65	Male	HBV	30	3	0	0	3	HCC	Absent	1	3	0.5
RK051_Cancer	R2	74	Male	HCV	22	2	0	0	2	HCC	Absent	2	4	0.707
RK052_Cancer	R3	76	Male	HCV	40	2	0	0	2	HCC	Absent	2	2	0.912
RK053_Cancer	R2	76	Male	HCV	42	3	0	0	3	HCC	Present	2	2	0.913
RK054_Cancer	R1	75	Male	HCV	20	2	0	0	2	HCC	Absent	2	3	0.278
RK055_Cancer	R3	67	Male	HCV	8	2	0	0	2	HCC	Absent	3	4	0.561
RK056_Cancer	R2	74	Male	HCV	50	3	0	0	3	HCC	Present	2	1	0.792
RK057_Cancer	R3	64	Male	HCV	28	2	0	0	2	HCC	Absent	3	3	0.552
RK058_Cancer	R2	56	Male	HCV	63	3	0	0	3	HCC	Present	2	2	0.693
RK059_Cancer	R3	81	Male	HCV	58	2	0	0	2	HCC	Present	3	3	0.76
RK060_Cancer	R2	71	Male	HBV	36	2	0	0	2	HCC	Present	1	4	0.57
RK061_Cancer	R2	63	Male	HCV	41	3	0	0	3	HCC	Present	2	2	0.82
RK062_Cancer	R2	74	Male	HCV	45	2	0	0	2	HCC	Absent	2	0	0.88
RK063_Cancer	R2	81	Female	NBNC	70	3	0	0	3	HCC	Absent	4	0	0.401
RK064_Cancer	R2	78	Female	HCV	32	2	0	0	2	HCC	Absent	2	4	0.843
RK065_Cancer	R2	84	Female	HCV	25	2	0	0	2	HCC	Present	3	3	0.823
RK066_Cancer	R2	72	Female	HCV	60	2	0	0	2	HCC	Absent	3	4	0.84
RK068_Cancer	R2	32	Female	HBV	13	1	0	0	1	HCC	Absent	1	2	0.769
RK069_Cancer1	R2	85	Female	NBNC	60	2	0	0	2	cHCC-ICC	Present	3	0	0.821
RK070_Cancer	R3	80	Male	NBNC	55	2	0	0	2	HCC	Absent	1	0	0.62
RK071_Cancer	R2	61	Female	HCV	37	2	0	0	2	HCC	Present	3	3	0.787
RK072_Cancer	R2	68	Female	HCV	38	4	0	0	4	HCC	Absent	3	4	0.697
RK073_Cancer	R3	62	Male	HBV	20	1	0	0	1	ICC	Absent	2	4	0.437
RK074_Cancer	R2	69	Male	HBV	45	3	0	0	3	HCC	Present	1	2	0.97
RK075_Cancer	R2	62	Male	HBV	17	2	0	0	2	HCC	Absent	2	3	0.39
RK076_Cancer	R3	67	Male	HCV	18	2	0	0	2	HCC	Absent	2	3	0.806
RK077_Cancer	R2	58	Male	HCV	53	3	0	0	3	HCC	Absent	2	1	0.93
RK079_Cancer	R1	51	Male	HBV	100	2	0	0	2	HCC	Present	2	2	0.758
RK080_Cancer	R3	86	Female	NBNC	65	2	0	0	2	HCC	Present	2	2	0.76
RK081_Cancer	R3	72	Male	HCV	23	2	0	0	2	HCC	Absent	2	2	0.43
RK082_Cancer	R2	49	Male	HBV	19	1	0	0	1	HCC	Absent	1	4	0.659
RK083_Cancer	R2	71	Female	HBV	45	2	0	0	2	HCC	Present	1	2	0.401
RK084_Cancer	R1	67	Female	HCV	30	2	0	0	2	cHCC-ICC	Present	3	4	0.44
RK085_Cancer	R2	65	Male	HBV	60	3	0	0	3	HCC	Absent	2	4	0.42
RK086_Cancer	R2	68	Male	HBV	16	1	0	0	1	HCC	Absent	1	0	0.889
RK087_Cancer	R1	59	Male	HCV	20	2	1	0	4	HCC	Absent	2	3	0.272
RK088_Cancer	R2	63	Male	HCV	150	3	0	0	3	HCC	Present	2	3	0.78
RK089_Cancer	R1	70	Male	NBNC	52	4	0	0	4	HCC	Present	1	2	0.633
RK091_Cancer	R1	76	Male	NBNC	24	3	0	0	3	HCC	Present	2	2	0.753
RK095_Cancer	R1	71	Female	HCV	18	2	0	0	2	HCC	Absent	2	3	0.614
RK096_Cancer	R2	65	Male	HBV	12	2	0	0	2	HCC	Absent	3	4	0.433
RK098_Cancer	R2	69	Female	HBV	150	3	0	0	3	HCC	Present	0	1	0.387
RK099_Cancer	R2	78	Male	HBV, HCV	50	2	0	0	2	HCC	Absent	1	1	0.56
RK100_Cancer	R2	75	Female	HCV	50	4	0	0	4	HCC	Present	1	3	0.589
RK101_Cancer	R2	71	Male	HCV	300	4	0	0	4	HCC	Present	0	1	0.81
RK102_Cancer	R1	66	Male	HBV	30	3	0	0	3	HCC	Present	0	4	0.46
RK103_Cancer	R2	67	Male	HCV	30	4	0	0	4	HCC	Present	1	4	0.261
RK104_Cancer	R2	72	Male	HCV	18	1	0	0	1	HCC	Absent	2	4	0.64
RK105_Cancer	R2	45	Female	HBV	26	2	0	0	2	HCC	Absent	2	2	0.81
RK106_Cancer	R2	69	Male	HBV	10	1	0	0	1	HCC	Absent	1	2	0.32
RK107_Cancer	R2	57	Female	HBV	26	2	0	0	2	HCC	Absent	2	4	0.675
RK108_Cancer	R2	74	Male	HCV	12	1	0	0	1	cHCC-ICC	Absent	3	2	0.357
RK109_Cancer	R2	84	Male	HCV	16	2	0	0	2	ICC	Present	1	1	0.36
RK110_Cancer	R3	72	Male	HCV	25	4	0	0	4	HCC	Present	1	4	0.34
RK111_Cancer	R3	57	Male	HBV	40	2	0	0	2	HCC	Absent	1	4	0.899
RK112_Cancer	R1	83	Male	HBV	25	3	0	0	3	cHCC-ICC	Present	1	1	0.299
RK113_Cancer	R1	53	Male	HBV	70	4	0	1	4	HCC	Present	1	4	0.187
RK115_Cancer	R3	68	Female	HBV	18	1	0	0	1	HCC	Absent	1	2	0.379
RK116_Cancer	R3	78	Female	HCV	30	3	0	0	3	HCC	Present	1	1	NA
RK117_Cancer	R3	71	Female	HCV	15	1	0	0	1	HCC	Absent	0	4	0.742
RK118_Cancer	R3	61	Male	HBV	20	2	0	0	2	HCC	Absent	0	3	0.666
RK119_Cancer	R2	72	Female	HCV	45	3	0	0	3	HCC	Present	1	4	0.705
RK120_Cancer	R3	60	Male	HCV	27	2	0	0	2	HCC	Absent	1	4	0.82
RK121_Cancer	R2	71	Female	HBV	25	3	0	0	3	HCC	Present	0	4	0.839
RK122_Cancer	R3	75	Male	NBNC	80	3	0	0	3	HCC	Absent	1	1	0.864
RK123_Cancer	R3	73	Female	NBNC	37	2	0	0	2	HCC	Absent	1	2	0.689
RK124_Cancer	R2	67	Male	HCV	15	1	0	0	1	HCC	Absent	2	4	0.663
RK125_Cancer	R2	56	Male	HCV	28	2	0	0	2	HCC	Absent	1	2	0.74
RK126_Cancer	R3	58	Male	HBV	33	2	0	0	2	HCC	Absent	1	1	0.814
RK128_Cancer	R2	79	Male	HCV	51	2	0	0	2	HCC	Absent	1	0	0.877
RK130_Cancer	R2	42	Male	HBV	43	2	0	0	2	HCC	Present	2	3	0.789
RK131_Cancer	R3	67	Male	HCV	38	2	0	0	2	HCC	Absent	2	2	0.856
RK133_Cancer	R1	49	Male	HBV	18	1	0	0	1	HCC	Present	1	3	0.367
RK134_Cancer	R3	77	Male	HCV	14	1	0	0	1	HCC	Absent	3	3	0.808
RK135_Cancer	R2	73	Female	HCV	16	1	0	0	1	HCC	Absent	2	4	0.69
RK136_Cancer	R3	63	Male	HCV	28	2	0	0	2	HCC	Absent	1	3	0.605
RK137_Cancer	R3	74	Female	HCV	24	3	0	0	3	ICC	Absent	2	3	0.495
RK138_Cancer	R1	75	Female	NBNC	120	2	0	0	2	ICC	Present	0	0	0.456
RK139_Cancer	R3	71	Male	NBNC	28	2	0	0	2	HCC	Absent	2	2	0.23
RK140_Cancer	R3	65	Male	HCV	25	2	0	0	2	HCC	Absent	2	4	0.407
RK141_Cancer	R3	31	Female	HBV	60	2	0	0	2	HCC	Absent	1	1	0.69
RK142_Cancer	R1	57	Male	NBNC	15	1	0	0	1	ICC	Absent	3	3	0.219
RK143_Cancer	R3	66	Male	HCV	40	3	0	0	3	HCC	Absent	3	4	0.759
RK144_Cancer	R3	77	Female	NBNC	33	3	0	0	3	HCC	Absent	2	4	0.487
RK145_Cancer	R1	63	Male	HCV	16	2	0	0	2	HCC	Absent	3	2	0.7
RK146_Cancer	R1	57	Female	HBV	23	2	0	0	2	ICC	Present	2	3	0.56
RK147_Cancer	R2	50	Male	HBV	88	2	0	0	2	HCC	Present	2	2	0.678
RK148_Cancer	R3	81	Male	NBNC	70	3	0	0	3	HCC	Present	2	1	0.881
RK149_Cancer	R1	71	Male	HBV	65	2	0	0	2	HCC	Absent	3	2	0.241
RK150_Cancer	R3	67	Male	HCV	40	2	0	0	2	HCC	Absent	2	2	0.726
RK151_Cancer	R3	67	Male	HCV	23	2	0	0	2	HCC	Absent	3	3	0.794
RK152_Cancer	R1	63	Male	HCV	20	2	0	0	2	HCC	Absent	2	3	0.362
RK153_Cancer	R1	74	Male	HCV	18	1	0	0	1	HCC	Absent	2	2	0.243
RK154_Cancer	R3	71	Male	NBNC	15	2	0	0	2	HCC	Absent	2	2	0.409
RK155_Cancer	R3	78	Female	HCV	15	1	0	0	1	HCC	Absent	3	2	0.502
RK156_Cancer	R3	74	Male	HCV	28	3	0	0	3	HCC	Present	2	2	0.399
RK157_Cancer	R2	46	Male	HBV	120	3	0	0	3	HCC	Present	1	0	0.587
RK159_Cancer	R2	65	Male	HBV	36	3	0	0	3	HCC	Present	2	2	0.844
RK162_Cancer	R3	77	Male	HCV	40	2	0	0	2	HCC	Absent	2	3	0.73
RK163_Cancer	R1	64	Female	HCV	30	2	0	0	2	HCC	Present	3	3	0.482
RK164_Cancer	R3	69	Male	HCV	18	1	0	0	1	HCC	Absent	2	3	0.625
RK165_Cancer	R3	74	Male	NBNC	105	3	0	0	3	HCC	Absent	3	2	NA
RK166_Cancer	R1	67	Male	HBV	25	3	0	0	3	cHCC-ICC	Absent	2	4	0.478
RK167_Cancer	R3	73	Male	HCV	41	3	0	0	3	HCC	Present	3	3	0.54
RK169_Cancer	R2	73	Male	HCV	25	3	0	0	3	HCC	Present	1	2	0.269
RK170_Cancer	R2	73	Male	HBV, HCV	40	3	0	0	3	HCC	Present	0	4	0.646
RK171_Cancer	R2	78	Female	NBNC	45	2	0	0	2	HCC	Absent	0	1	0.386
RK172_Cancer	R3	80	Female	HCV	20	1	0	0	1	HCC	Absent	0	4	0.859
RK175_Cancer	R3	78	Male	HCV	35	2	0	0	2	HCC	Absent	2	3	0.64
RK176_Cancer	R2	64	Male	NBNC	38	2	0	0	2	HCC	Absent	1	1	0.602
RK177_Cancer	R1	59	Male	HCV	70	3	0	0	3	HCC	Present	1	4	0.72
RK178_Cancer	R2	68	Female	HCV	30	3	0	0	3	HCC	Present	2	3	0.5
RK179_Cancer	R1	64	Male	NBNC	23	3	0	0	3	HCC	Present	0	1	NA
RK180_Cancer1	R1	62	Male	HCV	15	2	0	0	2	HCC	Absent	2	4	0.396
RK180_Cancer2	R3	62	Male	HCV	15	2	0	0	2	HCC	Absent	2	4	0.3
RK181_Cancer	R3	72	Male	HCV	35	2	0	0	2	HCC	Absent	1	3	0.89
RK182_Cancer	R2	65	Male	HCV	28	3	0	0	3	ICC	Present	2	3	NA
RK183_Cancer	R2	74	Male	HCV	18	1	0	0	1	HCC	Absent	1	2	0.56
RK184_Cancer	R1	64	Male	NBNC	110	3	0	0	3	cHCC-ICC	Present	2	1	0.455
RK185_Cancer	R1	50	Male	HBV	35	2	0	0	2	HCC	Absent	2	1	0.388
RK186_Cancer	R3	58	Female	HBV	25	2	0	0	2	HCC	Absent	2	3	0.789
RK187_Cancer	R3	71	Male	NBNC	40	2	0	0	2	HCC	Absent	0	3	0.62
RK188_Cancer	R2	54	Male	NBNC	100	4	0	0	4	HCC	Present	0	2	0.2
RK189_Cancer	R2	82	Male	HCV	22	2	0	0	2	HCC	Absent	1	4	0.922
RK190_Cancer	R3	80	Male	HCV	88	2	0	0	2	HCC	Absent	0	1	0.843
RK191_Cancer	R1	62	Female	HCV	16	2	0	0	2	HCC	Absent	0	4	0.41
RK193_Cancer	R2	58	Female	HCV	20	1	0	0	1	HCC	Absent	3	4	0.842
RK194_Cancer	R1	67	Male	NBNC	35	3	0	0	3	ICC	Present	0	0	NA
RK195_Cancer	R3	73	Male	NBNC	13	1	0	0	1	HCC	Absent	1	1	0.813
RK196_Cancer	R3	66	Male	HCV	12	1	0	0	1	ICC	Absent	2	4	0.685
RK197_Cancer	R3	81	Female	NBNC	65	2	0	0	2	HCC	Absent	0	2	0.9
RK198_Cancer	R1	74	Female	HCV	43	2	0	0	2	HCC	Absent	0	4	0.358
RK199_Cancer	R2	73	Female	HCV	34	2	0	0	2	HCC	Absent	0	4	0.639
RK200_Cancer	R3	73	Male	NBNC	25	3	0	0	3	HCC	Absent	0	4	0.58
RK201_Cancer	R3	72	Male	HCV	15	2	0	0	2	HCC	Absent	0	1	0.294
RK202_Cancer	R1	76	Female	HCV	22	1	0	0	1	HCC	Absent	1	4	0.637
RK204_Cancer	R3	83	Male	HCV	12	1	0	0	1	ICC	Absent	1	4	0.365
RK205_Cancer	R3	52	Male	HBV	12	1	0	0	1	HCC	Absent	1	4	0.699
RK206_Cancer	R1	83	Male	HCV	25	4	0	0	4	HCC	Absent	2	3	0.26
RK207_Cancer	R2	64	Male	HBV	27	3	0	0	3	HCC	Absent	2	4	0.38
RK208_Cancer	R1	60	Male	NBNC	60	3	0	0	3	ICC	Absent	1	2	0.204
RK209_Cancer	R3	81	Male	HCV	16	1	0	0	1	HCC	Present	1	4	0.76
RK210_Cancer	R3	76	Male	HCV	36	2	0	0	2	HCC	Absent	1	1	0.553
RK211_Cancer	R3	69	Female	HCV	25	2	0	0	2	HCC	Absent	2	3	0.845
RK212_Cancer	R2	76	Male	HCV	160	3	0	0	3	HCC	Present	1	1	NA
RK213_Cancer	R1	62	Male	HBV	55	3	0	0	3	HCC	Present	1	3	0.218
RK214_Cancer	R2	68	Male	HCV	70	2	0	0	2	HCC	Absent	1	1	0.932
RK215_Cancer	R3	55	Male	HCV	30	3	0	0	3	HCC	Absent	1	4	0.281
RK216_Cancer	R2	68	Female	HCV	30	3	0	0	3	HCC	Absent	1	3	0.831
RK217_Cancer	R3	73	Male	NBNC	45	3	0	0	3	HCC	Absent	2	4	0.7
RK219_Cancer	R3	70	Female	HCV	33	2	0	0	2	HCC	Absent	2	3	0.76
RK220_Cancer	R3	55	Male	NBNC	30	2	0	0	2	HCC	Absent	1	4	0.687
RK221_Cancer	R1	70	Male	HBV	20	1	0	0	1	HCC	Absent	2	3	0.342
RK222_Cancer	R3	68	Female	HCV	27	2	0	0	2	HCC	Absent	3	4	0.504
RK223_Cancer	R3	75	Male	HBV	20	1	0	0	1	HCC	Absent	2	2	0.6
RK224_Cancer	R2	60	Male	HCV	35	4	0	0	4	HCC	Present	1	4	0.41
RK225_Cancer	R2	70	Male	NBNC	25	4	0	0	4	HCC	Present	1	4	0.74
RK226_Cancer	R1	59	Male	HBV	45	3	0	0	3	ICC	Present	1	2	0.24
RK227_Cancer	R3	62	Male	NBNC	30	3	0	0	3	HCC	Present	1	4	0.78
RK228_Cancer	R2	37	Male	HBV	160	4	0	0	4	HCC	Present	1	3	0.826
RK229_Cancer	R3	63	Male	NBNC	35	3	0	0	3	HCC	Absent	1	4	0.4
RK230_Cancer	R3	73	Female	HCV	42	2	0	0	2	HCC	Absent	1	4	0.767
RK232_Cancer	R2	79	Female	HCV	25	1	0	0	1	HCC	Absent	0	4	0.6
RK233_Cancer1	R2	76	Male	HCV	64	4	0	0	4	HCC	Present	0	2	0.81
RK233_Cancer2	R3	76	Male	HCV	50	4	0	0	4	HCC	Present	0	2	0.718
RK234_Cancer	R3	69	Male	HBV	51	2	0	0	2	HCC	Absent	1	4	0.76
RK235_Cancer	R2	77	Male	HCV	38	3	0	0	3	HCC	Present	0	2	0.777
RK236_Cancer	R2	66	Female	HCV	18	2	0	0	2	HCC	Present	0	4	0.782
RK237_Cancer	R1	74	Male	HCV	60	2	0	0	2	HCC	Absent	0	4	0.464
RK240_Cancer	R1	65	Male	NBNC	10	2	0	0	2	HCC	Absent	0	0	NA
RK241_Cancer	R2	49	Male	HCV	25	2	0	0	2	HCC	Absent	3	4	0.741
RK243_Cancer	R1	62	Female	HCV	19	1	0	0	1	HCC	Absent	3	3	0.32
RK244_Cancer	R3	81	Male	NBNC	22	2	0	0	2	HCC	Absent	2	4	0.856
RK245_Cancer	R3	72	Male	NBNC	30	2	0	0	2	HCC	Absent	2	1	0.469
RK254_Cancer	R2	70	Male	NBNC	65	4	0	0	4	HCC	Absent	2	3	0.453
RK256_Cancer	R3	67	Male	HBV	18	1	0	0	1	HCC	Absent	2	3	0.889
RK257_Cancer	R3	68	Male	NBNC	40	2	0	0	2	HCC	Present	2	3	0.448
RK258_Cancer	R2	56	Male	HBV	22	3	0	0	3	HCC	Absent	2	4	0.204
RK259_Cancer	R3	62	Male	HCV	20	1	0	0	1	HCC	Absent	0	4	0.946
RK260_Cancer	R3	56	Male	HCV	26	2	0	0	2	HCC	Absent	1	4	0.705
RK261_Cancer1	R3	83	Male	HCV	32	3	0	0	3	HCC	Absent	0	2	0.698
RK261_Cancer2	R3	83	Male	HCV	27	3	0	0	3	HCC	Absent	0	2	0.635
RK262_Cancer	R2	62	Male	HCV	34	3	0	0	3	HCC	Present	1	4	0.664
RK263_Cancer	R2	63	Male	HCV	26	2	0	0	2	HCC	Absent	1	3	0.73
RK264_Cancer	R2	75	Male	HCV	45	2	0	0	2	HCC	Absent	1	4	0.86
RK265_Cancer	R3	65	Male	HCV	20	2	0	0	2	HCC	Absent	1	1	0.749
RK266_Cancer	R1	72	Female	HBV	35	2	0	0	2	HCC	Absent	1	1	0.221
RK268_Cancer	R3	66	Male	HBV	26	2	0	0	2	HCC	Absent	1	1	0.64
RK269_Cancer	R1	74	Male	NBNC	12	1	0	0	1	ICC	Absent	0	0	0.221
RK270_Cancer	R2	70	Male	HBV	35	2	0	0	2	HCC	Absent	1	2	0.774
RK272_Cancer	R2	78	Female	NBNC	45	2	0	0	2	ICC	Present	0	0	0.794
RK275_Cancer	R1	48	Female	HBV	25	2	0	0	2	HCC	Absent	2	2	0.64
RK277_Cancer	R1	78	Male	HBV	22	3	0	0	3	HCC	Absent	2	3	0.333
RK278_Cancer	R2	52	Male	HBV	25	2	0	0	2	HCC	Absent	1	2	0.429
RK279_Cancer	R1	69	Male	HCV	35	3	0	0	3	ICC	Present	1	3	0.347
RK280_Cancer	R2	73	Male	NBNC	160	3	0	0	3	HCC	Present	2	2	0.879
RK281_Cancer1	R3	65	Male	HCV	25	3	0	0	3	HCC	Absent	2	2	0.72
RK282_Cancer	R3	72	Male	HCV	45	2	0	0	2	HCC	Absent	2	2	0.915
RK283_Cancer	R2	53	Female	HCV	16	1	0	0	1	HCC	Absent	2	4	0.265
RK284_Cancer	R3	47	Female	HCV	30	3	0	0	3	HCC	Present	0	3	0.829
RK285_Cancer	R2	49	Male	HCV	27	2	0	0	2	HCC	Absent	0	1	0.802
RK287_Cancer	R2	75	Female	HCV	100	4	0	0	4	HCC	Present	1	4	0.85
RK288_Cancer	R2	75	Female	HCV	150	4	0	0	4	HCC	Present	1	4	0.79
RK289_Cancer	R2	75	Male	HCV	51	4	0	0	4	HCC	Present	0	3	0.9
RK290_Cancer	R2	75	Male	HCV	15	4	0	0	4	HCC	Present	0	3	0.214
RK297_Cancer	R3	72	Male	HCV	50	3	0	0	3	HCC	Absent	1	1	0.345
RK298_Cancer	R3	68	Male	HCV	40	3	0	0	3	ICC	Present	1	1	0.315
RK303_Cancer	R3	76	Male	NBNC	20	2	0	0	2	ICC	Present	1	2	0.205
RK304_Cancer	R2	74	Male	NBNC	45	3	0	0	3	HCC	Absent	1	1	0.253
RK305_Cancer1	R3	74	Male	NBNC	23	3	0	0	3	HCC	Absent	1	3	0.696
RK306_Cancer	R3	80	Male	NBNC	70	2	0	0	2	HCC	Absent	1	2	0.859
RK312_Cancer	R1	66	Male	HBV	48	3	1	0	4	ICC	Present	1	0	0.796
RK316_Cancer	R1	54	Female	NBNC	54	3	3	0	4	ICC	Present	1	0	0.33
RK317_Cancer	R1	73	Male	HBV	45	3	0	0	3	ICC	Present	1	2	0.221
RK326_Cancer	R1	47	Male	NBNC	48	2	0	0	2	HCC	Absent	1	1	0.359
RK337_Cancer	R3	72	Male	NBNC	65	2	0	0	2	HCC	Absent	0	3	0.387
RK338_Cancer1	R2	77	Male	NBNC	38	2	0	0	2	HCC	Absent	0	2	0.86
