# Supplementary material for: Proteo-genomic characterization of virus-associated liver cancers reveals potential subtypes and therapeutic targets
Source: Nat Commun. 2022 Oct 29;13:6481. doi: 10.1038/s41467-022-34249-x (PMC9617926; doi:10.1038/s41467-022-34249-x)
Supplement: Supplementary file 5 — Supplementary Data 2 [file 41467_2022_34249_MOESM5_ESM.xlsx]

## Sheet: Sheet1
Supplementary Data 2. A list of 293 antibodies that were used for the RPPA measurement of RIKEN dataset
Antibody Name	Gene Name
14-3-3-beta	YWHAB
14-3-3-zeta	YWHAZ
4E-BP1	EIF4EBP1
4E-BP1_pS65	EIF4EBP1
53BP1	TP53BP1
A-Raf	ARAF
ACC1	ACACA
ACC_pS79	ACACA
ADAR1	ADAR
Akt	AKT1
Akt_pS473	AKT1
Akt_pT308	AKT1
AMPK-a2_pS345	PRKAA2
AMPKa	PRKAA1
AMPKa_pT172	PRKAA1
Annexin-I	ANXA1
Annexin-VII	ANXA7
AR	AR
ARID1A	ARID1A
Atg3	ATG3
Atg7	ATG7
ATM	ATM
ATM_pS1981	ATM
ATR_pS428	ATR
Aurora-B	AIM1
Axl	AXL
b-Actin	ACTB
b-Catenin	CTNNB1
b-Catenin_pT41_S45	CTNNB1
B-Raf	BRAF
B-Raf_pS445	BRAF
B7-H4	VTCN1
Bad_pS112	BAD
Bak	BAK1
BAP1	BAP1
Bax	BAX
Bcl-xL	BCL2L1
Bcl2	BCL2
Beclin	BECN1
Bid	BID
Bim	BCL2L11
BiP-GRP78	HSPA5
BRD4	BRD4
c-Abl	ABL1
c-IAP2	BIRC3
c-Jun_pS73	JUN
c-Kit	KIT
c-Myc	MYC
C-Raf	RAF1
C-Raf_pS338	RAF1
Caspase-3	CASP3
Caspase-7-cleaved	CASP7
Caveolin-1	CAV1
CD134	CD134
CD20	MS4A1
CD29	CD29
CD31	PECAM1
CD4	CD4
CD44	CD44
CD45	CD45
CD49b	ITGA2
cdc25C	CDC25C
Cdc2_pY15	CDK1
CDK1	CDK1
Chk1	CHEK1
Chk1_pS296	CHEK1
Chk2	CHEK2
Chk2_pT68	CHEK2
Claudin-7	CLDN7
COG3	COG3
Collagen-VI	COL6A1
Connexin-43	GJA1
Cox-IV	PTGS3
Cox2	CMC2
Creb	CREB1
Cyclin-B1	CCNB1
Cyclin-D1	CCND1
Cyclin-D3	CCND3
Cyclin-E1	CCNE1
Cyclophilin-F	PPIF
D-a-Tubulin	TUBA1A
DJ1	PARK7
DM-Histone-H3	HISTH3
DM-K9-Histone-H3	H3K9ME2
DUSP4	DUSP4
E-Cadherin	CDH1
E2F1	E2F1
eEF2	EEF2
eEF2K	EEF2K
EGFR	EGFR
EGFR_pY1173	EGFR
eIF4E	EIF4E
eIF4E_pS209	EIF4E
eIF4G	EIF4G1
Elk1_pS383	ELK1
EMA	MUC1
ENY2	ENY2
ER	ESR1
ER-a_pS118	ESR1
ERCC1	ERCC1
ERCC5	ERCC5
Ets-1	ETS1
FAK	PTK2
FAK_pY397	PTK2
FASN	FASN
Fibronectin	FN1
FoxM1	FOXM1
FoxO3a	FOX3
FoxO3a_pS318_S321	FOXO3
G6PD	G6PD
Gab2	GAB2
GATA3	GATA3
GCLM	GCLM
GCN5L2	KAT2A
Glutamate-D1-2	GLUD1
Glutaminase	GLS
Granzyme-B	GZMB
GSK-3a-b	GSK3A/GSK3B
GSK-3a-b_pS21_S9	GSK3A GSK3B
Gys	GYS1
Gys_pS641	GYS1
H2AX_pS140	H2AFX
HER2	ERBB2
HER2_pY1248	ERBB2
HER3	ERBB3
HER3_pY1289	ERBB3
Heregulin	NRG1
HES1	HES1
Hexokinase-II	HK2
Hif-1-alpha	HIF1A
Histone-H3	HIST3H3
HSP27	HSBP1
HSP27_pS82	HSBP1
HSP70	HSPA1A
IGF1R_pY1135_Y1136	IGF1R
IGFBP2	IGFBP2
IGFRb	IGF1R
INPP4b	INPP4B
IR-b	INSRB
IRF-1	IRF1
IRS1	IRS1
Jagged1	JAG1
Jak2	JAK2
JNK2	MAPK9
JNK_pT183_Y185	MAPK8
LC3A-B	LC3AB
Lck	LCK
LDHA	LDHA
LRP6_pS1490	LRP6
MAPK_pT202_Y204	MAPK3
Mcl-1	MCL1
MCT4	SLC16A4
MDM2_pS166	MDM2
MEK1	MAP2K1
MEK1_pS217_S221	MAP2K1
MERIT40_pS29	BABAM1
Merlin	NF2
MIF	MIF
MIG6	ERRFI1
MMP2	MMP2
Mnk1	MKNK1
MSH6	MSH6
MSI2	MSI2
mTOR	MTOR
mTOR_pS2448	MTOR
Myosin-11	MYH11
Myosin-IIa_pS1943	MYO2A
Myt1	MYT1
N-Cadherin	CDH2
N-Ras	NRAS
NAPSIN-A	NAPSA
NDRG1_pT346	NDRG1
NDUFB4	NDUFB4
NF-kB-p65_pS536	NFKB1
Notch1	NOTCH1
Notch3	NOTCH3
Oct-4	OCT4
P-Cadherin	CDH3
P-Met_pY1234_Y1235	MET
p16INK4a	CDKN2A
p21	CDKN1A
p27-Kip-1	CDKN1B
p27_pT198	CDKN1B
p38-MAPK	MAPK14
p38_pT180_Y182	MAPK14
p44-42-MAPK	MAPK3
p53	TP53
p70-S6K1	RPS6KB1
p70-S6K_pT389	RPS6KB1
p90RSK_pT573	RPS6K
PAI-1	SERPINE1
PAICS	PAICS
PAK1	PAK1
PAK4	PAK4
PAR	PAR
PARP	PARP1
Paxillin	PXN
PCNA	PCNA
PD-1	PD1
PD-L1	CD274
Pdcd4	PDCD4
PDHK1	PDHK1
PDK1	PDK1
PDK1_pS241	PDK1
PEA-15	PEA15
PEA-15_pS116	PEA15
PI3K-p110-a	PIK3C2A
PI3K-p110-b	PIK3BC
PI3K-p85	PIK3R1
PKA-a	PRKAR1A
PKC-b-II_pS660	PRKCB
PKC-delta_pS664	PRKCD
PKCa	PRKCA
PKM2	PKM
PLC-gamma2_pY759	PLCG2
PLK1	PLK1
PMS2	PMS2
Porin	VDAC1
PR	PGR
PRAS40	AKT1S1
PRAS40_pT246	AKT1S1
PREX1	PREX1
PTEN	PTEN
Rab11	RAB11A
Rab25	RAB25
Rad50	RAD50
Rad51	RAD51
Raptor	RPTOR
RBM15	RBM15
Rb_pS807_S811	RB1
Rheb	RHEB
Rictor	RICTOR
Rictor_pT1135	RICTOR
RIP	RIP
RPA32	RPA2
RPA32_pS4_S8	RPA2
RSK	RPS6KA1
S6	RPS6
S6_pS235_S236	RPS6
S6_pS240_S244	RPS6
SCD	SCD
SDHA	SDHA
SF2	SRSF1
Shc_pY317	SHC1
SHP-2_pY542	PTPN11
SLC1A5	SLC1A5
Slfn11	SLFN11
Smad1	SMAD1
Smad3	SMAD3
Smad4	SMAD4
SOD1	SOD1
SOD2	SOD2
Sox2	SOX2
Src	SRC
Src_pY416	SRC
Src_pY527	SRC
Stat3	STAT3
Stat3_pY705	STAT3
Stat5a	STAT5A
Stathmin-1	STMN1
Syk	SYK
Tau	MAPT
TAZ	WWTR1
TFAM	TFAM
TFRC	TFRC
TIGAR	TIGAR
Transglutaminase	TGM2
TRIM25	TRIM25
TSC1	TSC1
TTF1	TTF1
Tuberin	TSC2
Tuberin_pT1462	TSC2
TUFM	TUFM
TWIST	TWIST1
Tyro3	TYRO3
U-Histone-H2B	HIST1H2BB
UBAC1	UBAC1
UGT1A	UGT1A
ULK1_pS757	ULK1
VASP	VASP
VEGFR-2	KDR
VHL-EPPK1	EPPK1
Wee1	WEE1
Wee1_pS642	WEE1
WIPI2	WIPI2
XBP-1	XBP1
XPA	XPA
XPF	ERCC4
XRCC1	XRCC1
YAP	YAP1
YAP_pS127	YAP1
YB1_pS102	YBX1
ZAP-70	ZAP70
