# Supplementary material for: Proteo-genomic characterization of virus-associated liver cancers reveals potential subtypes and therapeutic targets
Source: Nat Commun. 2022 Oct 29;13:6481. doi: 10.1038/s41467-022-34249-x (PMC9617926; doi:10.1038/s41467-022-34249-x)
Supplement: Supplementary file 6 — Supplementary Data 3 [file 41467_2022_34249_MOESM6_ESM.xlsx]

## Sheet: S Data3
Supplementary Data 3. RPPA data of 259 liver cancers.
Log2 of normalized protein expression levels are shown.
Sample description	14-3-3-beta	14-3-3-zeta	4E-BP1	4E-BP1_pS65	53BP1	A-Raf	ACC1	ACC_pS79	ADAR1	Akt	Akt_pS473	Akt_pT308	AMPK-a2_pS345	AMPKa	AMPKa_pT172	Annexin-I	Annexin-VII	AR	ARID1A	Atg3	Atg7	ATM	ATM_pS1981	ATR_pS428	Aurora-B	Axl	b-Actin	b-Catenin	b-Catenin_pT41_S45	B-Raf	B-Raf_pS445	B7-H4	Bad_pS112	Bak	BAP1	Bax	Bcl-xL	Bcl2	Beclin	Bid	Bim	BiP-GRP78	BRD4	c-Abl	c-IAP2	c-Jun_pS73	c-Kit	c-Myc	C-Raf
RK001_Cancer	0.0572493	-0.434236	0.0786978	-0.207994	-0.466207	0.0934955	-0.416919	-0.665636	0.00272357	-0.581889	0.34362	0.158026	0.0781455	-0.47227	0.383371	0.0621598	-0.516773	-0.194313	-0.926733	-0.0539319	-0.466207	0.0832012	0.0817162	0.129321	0.216924	0.0588932	-0.296715	-0.495063	-0.0263262	0	0.160904	0.0919554	-0.269932	-0.118949	0.046397	-0.469391	-0.680826	0.0384294	0.370774	0.0726848	0.0969094	-0.223044	-0.00147083	0.157328	0.403577	0.465841	0.144241	0.770815	-0.105533
RK002_Cancer	0.0649958	0.0779548	-0.27328	0.0585794	0.11088	-0.241211	0.458927	-0.00477118	-0.217939	-0.0245524	-0.330175	0.245761	0.111598	0.172265	-1.00758	0.183445	0.223777	-0.0666831	0.280723	-0.271783	0.28851	-0.0215225	-0.0743835	0.0751027	-0.1332	0.505636	0.202734	-0.497161	-0.0300936	0.131893	0.0278192	-0.314528	-0.0304503	0.142924	0.250178	-0.0100587	0.536425	-0.21239	0.0419051	0.384228	0.0761806	-0.210083	-0.317308	-0.134615	-0.325013	-0.225637	0.180329	-0.0684415	0.294263
RK003_Cancer	0.0728764	0.965851	0.0103105	-0.124417	-0.363726	0.582283	0.787626	-0.756567	-0.0463354	-0.433936	-0.779892	-0.0538691	-0.0212192	0.018958	-0.883906	-0.442782	0.182795	0	-0.00404139	0.0824439	0.716779	0.00722438	-0.017584	0.167178	-0.0177696	-0.182145	0.0198406	-0.72857	0.0599596	0.16412	-0.513322	-0.29764	0.255523	0.142857	0.0840826	-0.0990067	-0.0691396	-0.306047	-0.0574711	0.322693	-0.0262678	-0.24057	0.0477048	-0.0727128	-0.120681	-0.437491	0.0472914	-0.111318	0.33794
RK004_Cancer	-0.192657	-0.523332	-0.468168	-0.211395	-0.0975018	0.0805791	-0.551337	-0.0453026	0.0339287	0.53844	0.524261	-0.16375	-0.0661132	0.00812186	1.30271	-0.00273154	-0.0376747	-0.0596326	-0.0570208	-0.0363492	-0.504644	-0.778344	0.0434539	0.0478298	0.058793	-0.0674387	-0.127194	0.0890685	-0.0211133	-0.136896	-0.0394675	0.0720767	-0.0612089	-0.0588435	0.0174553	-0.3081	-0.465047	0.047209	-0.0843864	0.0661508	-0.2289	-0.1794	-0.234793	0.0834763	-0.00581559	0.184417	-0.191152	-0.0146334	-0.0248288
RK005_Cancer	-0.0328447	0.594477	0.179252	-0.0136015	-0.0362359	0.276634	-0.250685	-0.551565	-0.112711	0.10963	0.0395528	-0.0894151	-0.293147	-0.402367	0.471489	0.437531	0.0490066	-0.253573	0.108188	0.00837695	-0.173111	0.407648	4.79898e-05	0.0631158	0.013755	0.0751091	0.120934	-0.0218415	0.00884978	-0.178943	0.158849	0.0135086	0.0350983	0.0265377	-0.104356	-0.0198163	-0.0464394	0.358164	0.0396735	0.152441	-0.101855	-0.151257	-0.0583704	0.0409447	0.195868	-0.0401052	-0.248144	0.1289	-0.238754
RK006_Cancer1	-0.177152	-0.39436	-0.559756	0.0972086	0.409557	0.277337	0.386484	0.630093	0.170002	0.297211	0.171455	0.0197399	0.189887	0.27243	1.29108	-0.243992	-0.11336	0.152971	-0.759156	-0.0963315	-0.120766	-0.229751	-0.0318463	0.0260002	-0.000705905	-0.670636	-0.171678	0.547952	0.0341023	0.260296	0.870797	-0.0986573	0.107304	0.0189197	0.168205	-0.16382	-0.563087	-0.0432588	0.0694877	0.100839	-0.0277632	-0.0923284	-0.0346171	-0.024566	0.0938787	-0.0521927	-0.136928	-0.0648174	0.0529356
RK007_Cancer	-0.173251	-0.253836	-0.112824	0.0368108	0.237212	0.289012	-0.601861	-0.284056	0.253583	-0.0376099	0.415891	-0.012628	0.115349	-0.166762	0.892824	-0.212519	0.174029	1.2037	0.564378	-0.0575141	-0.451487	0.268067	0.229549	0.0970142	-0.00201289	-0.444203	-0.100711	0.375149	0.0398976	1.05479	1.31342	-0.0178615	-0.0227594	-0.0548987	0.140807	-0.415325	-0.104529	-0.120511	-0.142359	-0.291002	-0.155827	-0.270887	0.474765	0.0331264	-0.0177265	0.1003	-0.216477	0.057241	-0.0455353
RK010_Cancer	0.0663656	-0.0162815	-0.298832	-0.271369	-0.431487	0.0472538	-0.271532	0.0538692	-0.0308442	-0.376829	0.501067	0.0455768	-0.13869	-0.282855	-0.0924486	-0.0445968	-0.27105	-0.34834	-0.473337	0.324112	-0.298082	-0.529794	0.181956	0.210564	0.089953	-0.187182	-0.413627	-0.597475	0.0370149	-0.132476	-0.126631	0.186011	-0.130425	0.120774	0.147237	-0.687395	-0.814397	0.0460868	-0.0378548	0.101922	0.359533	-0.185508	-0.566294	-0.119777	-0.12285	0.140248	-0.416617	0.406656	0.260656
RK012_Cancer	-0.105601	-0.38668	-0.295521	-0.424529	-0.353768	0.166291	0.0364774	0.974616	-0.390097	0.276675	0.451597	0.0128517	-0.248861	0.490764	1.83335	-0.116707	-0.134004	-0.397108	-0.787039	0.078572	-0.382194	-0.230367	0.183256	0.178839	0.0955231	-0.324171	-0.0804948	0.586785	-0.148831	-0.177006	0.184813	0.165601	-0.0281686	-0.123042	-0.0321327	-0.183175	-0.327803	0.118336	-0.19744	0.278924	-0.407246	0	-0.947404	0.00836675	-0.062462	0.100925	-0.517388	0.0594233	-0.273239
RK014_Cancer	0.0342629	0.189949	0.120347	-0.0698482	-0.0838122	-0.112877	-0.279461	-0.666816	-0.260973	-0.125403	0.293935	0.100642	-0.097676	-0.279504	-1.51319	0.0853227	-0.184288	-0.244475	-0.382046	0.126009	-0.297693	-0.424679	0.19324	0.107023	0.170323	0.0621068	0.0434154	-0.591942	-0.0882008	-0.180732	-0.537362	0.233591	-0.211024	-0.0606409	-0.0389494	-0.270286	-0.321886	0.134252	0.0893705	0.154128	-0.0905024	-0.0480725	-0.466081	0.113427	-0.0992694	0.0292386	-0.374093	0.189199	-0.0911447
RK015_Cancer	-0.142934	-0.591319	-0.144072	0.176891	-0.289818	0.444938	0.205088	0.718278	-0.380972	0.253822	0.103688	-0.145116	-0.034373	0.603509	0.856255	-0.503103	-0.178448	-0.132067	-0.311678	0.149383	-0.065327	-0.0717839	0.130099	0.13771	0.0398181	-0.5181	-0.316039	0.499424	0.117413	-0.782129	0.620779	0.00282907	-0.0630637	-0.101511	0.0561538	0.279378	-0.414383	0.0424915	-0.0438316	0.0415706	-0.197668	-0.042585	-0.686851	-0.0500994	-0.0926676	0.0432898	-0.241487	0.0453286	0.110229
RK016_Cancer	-0.118847	-0.586192	-0.416655	0.122203	-0.312702	0.252431	-0.641294	-0.876736	0.106905	0.340628	0.224585	-0.112916	-0.124867	0.0438478	-0.770608	-0.193701	-0.131755	-0.0647494	-0.895799	0.0871365	-0.568614	-0.292517	0.175783	0.1609	0.154863	0.149587	-0.228519	0.231195	0.0494434	-0.0528001	-0.123634	0.0583204	-0.0971368	0.0177068	0.0294491	-0.270217	-0.639298	0.190303	0.020692	-0.107062	-0.0591634	0.118943	-0.358899	0.0667928	-0.111065	0.233978	-0.215496	0.166938	0.375119
RK018_Cancer	0.00839251	-0.0258971	-0.244752	-0.106679	-0.260082	-0.252295	-0.429433	-1.14675	-0.309434	0.252187	0.0589844	0.0591435	-0.103958	-0.335227	-0.987574	0.486633	-0.616565	-0.164151	-0.100463	0.0375396	-0.228603	-0.26645	0.0477384	0.136611	0.0228884	0.0834897	-0.0235209	-0.498245	0.0439104	-0.42239	-0.670773	-0.0529276	0.154719	0.0984593	-0.0633371	-0.292166	0.596523	0.253474	0.095611	0.118158	-0.295504	-0.174852	-0.32395	0.119717	-0.0432299	0.536042	-0.0275541	0.75028	0.00134647
RK019_Cancer	-0.167326	-0.639348	-0.252613	-0.294575	-0.142064	0.285629	-0.400653	0.218583	-0.293104	0.43399	0.0554998	-0.0775133	0.0231709	0.0223923	1.48734	0.0812766	-0.327076	0.346472	0.076333	-0.0418541	-0.451328	-0.646137	0.0805802	0.21947	0.0864044	-0.231417	-0.118381	-0.190481	-0.0514189	0.109434	0.0105921	0.086387	-0.0882236	0.0168971	0.162464	-0.774711	-0.498732	0.0588091	-0.0219436	-0.243007	0.0382294	-0.154436	0.188255	-0.13122	-0.0778543	0.209034	-0.0614985	-0.0514029	0.22317
RK020_Cancer	-0.149705	-0.255527	-0.0928284	0.0221695	-0.196288	0.211924	-0.0215509	0.901914	-0.188903	-0.237719	0.409658	0.137078	0.00850673	0.187809	0.193422	-0.0684806	-0.53465	-0.117696	-0.341916	-0.0275914	-0.308723	0.172085	0.100005	0.240887	0.0765498	-0.260543	-0.261044	0.332934	0.118726	-0.1708	0.134145	0.100251	0.0923428	-0.01826	0.148781	-0.417204	-0.388411	0.0462612	-0.0172527	0.227542	-0.301341	-0.198605	-0.413864	0.0250013	0.0575794	0.292855	-0.144706	0.0950669	0.0142855
RK021_Cancer	-0.159433	0.025517	-0.334722	0.000339237	-0.0422203	0.190634	0.734864	1.01643	0.733657	-0.00981749	-0.0353969	-0.119798	0.0735945	0.181043	1.60838	-0.0705985	0	-0.0131649	0.0963653	-0.0802441	-0.0981797	-0.2451	-0.00280538	0.0877207	-0.0288282	-0.195436	-0.144095	0.459531	-0.0617305	-0.108566	0.305452	-0.0631614	0.100181	-0.0360811	0.0825654	-0.45019	-0.192325	-0.020786	-0.100516	0.062426	0.0238146	-0.261392	0.325075	0.142038	0.55434	-0.0165082	-0.180344	-0.101195	0.258275
RK022_Cancer	-0.166003	-0.552959	-0.19633	0.126208	0.107445	-0.0371852	0.930943	1.21833	0.183371	-0.124067	0.309696	0	0.0561188	-0.215286	0.444989	-0.167518	-0.309706	-0.329351	-1.22582	-0.0459303	-0.199264	0.0516386	0.0352354	0.110801	0.0836401	-0.177229	-0.124339	0.294163	0.126021	0.236617	0.745085	0.00765729	0.0148442	-0.0624957	0.271094	-0.518077	-0.622462	-0.0774655	-0.0606678	-0.0848435	-0.0999393	-0.376733	0.108591	-0.0545145	0.0681526	0.0663683	-0.153041	0.130661	0.03198
RK023_Cancer	-0.0779461	-0.421674	-0.00960042	-0.140119	-0.415303	-0.0748849	-0.875176	-0.0695284	-0.412824	-0.016257	0.707066	0.0684984	-0.061051	-0.392888	0.446456	0.178807	-0.370897	-0.347255	-0.628464	0.245059	-0.440582	-0.0656219	0.299711	0.28787	0.301972	0.660972	0.0127722	0.0742762	-0.13669	-0.224854	-0.00316453	0.424003	-0.131041	0.0356899	0.034124	-0.610718	-0.808	0.358012	-0.0288824	0.139457	-0.0930604	-0.0911508	-0.526473	0.178392	0.116924	0.325683	-0.364076	0.136189	-0.268882
RK024_Cancer	-0.0305225	0.422446	-0.317912	0.0145988	0.38252	-0.0774206	-0.742456	-0.824129	0.0473986	0.545766	-0.0495822	-0.0705657	-0.0236717	-0.169185	0.500304	0.489493	0.355292	-0.051786	0.637576	-0.155172	-0.360664	0.211226	-0.115898	0.0245156	-0.108753	-0.0893018	0.312618	0.584355	-0.00242427	0.15463	0.634164	-0.33694	0.0134131	0.0481149	0.228327	0.246496	1.01043	0.134419	-0.0566744	-0.0119876	0.171348	-0.437579	0.529212	-0.013524	0.0576813	-0.121744	-0.0535273	0.0380329	0.15487
RK025_Cancer	-0.132231	-0.215038	-0.43508	-0.0571855	-0.0780481	0.101506	0.347319	0.729027	0.367874	0.084902	0.118306	-0.0371882	-0.0573691	-0.166194	0.839592	-0.116963	-0.238853	-0.230305	-0.834093	-0.0826814	-0.249368	-0.0481874	0.0493804	0.102471	0.0287795	-0.427327	-0.279272	-0.268299	0.0150708	-0.160989	0.13152	0.00520193	-0.00106712	-0.0430881	0.222951	-0.723741	-0.712262	-0.0187602	-0.0769897	0.115249	0.39178	-0.170053	0.212421	0.0742762	0.033481	0.178316	-0.261577	0.209009	0.141453
RK026_Cancer	0.122523	-0.283612	-0.487976	-0.208122	-0.303126	-0.109483	-0.354068	0.228486	0.0408245	0.122661	-0.107236	0.104507	0.0439629	-0.00369503	-0.839835	-0.429628	0.023363	0.143417	-0.203781	0.0939747	-0.34572	-1.08872	0.0622543	0.0907455	0.220276	-0.390777	0.147598	-0.452821	0.158432	-0.153461	-0.286944	-0.0194284	-0.0896845	0.16595	0.0221881	-0.32762	-0.388992	-0.103736	0.0630339	0.303583	0.0807479	-0.176902	-0.439035	0.055924	-0.273989	0.154151	-0.27586	0.568062	0.197286
RK027_Cancer	0.117803	-0.013727	0.800159	0.284789	0.867625	-0.0856447	-0.197203	-0.744673	0.449085	-0.212785	-0.712549	-0.09438	0.0121655	-0.40239	-0.754671	0.103891	-0.0963243	-0.194312	1.05757	-0.0284935	0.171812	0.717587	-0.0673853	-0.109714	0.12973	-0.68708	0.103948	-0.161478	0.0683239	0.198434	-0.345472	-0.287592	-0.229705	-0.378427	0.61621	0.537382	0.227849	-0.579747	-0.0975797	-0.303727	0.678474	-0.0909409	0.721952	0.14954	-0.360997	-0.333229	-0.0939551	0.224793	0.70279
RK028_Cancer	-0.134028	-0.331456	0.506026	0.436058	0.19688	0.105174	1.06614	1.13658	-0.000601291	-0.270072	-0.0114602	0.00830101	0.0164752	0.531326	-0.31087	-0.369955	0.152504	-0.00133884	0.389625	0.0939114	-0.173817	0.0767484	0.0113539	0.167427	0.0241598	-0.194151	-0.264736	0.147744	-0.000492619	0.0287596	0.261301	-0.176296	0.0377275	-0.0934527	0.0901143	-0.256127	-0.359918	-0.165045	-0.0403315	0.0664245	0.443948	-0.186	0.0161364	-0.00559223	-0.221523	0.119926	-0.279429	0.116515	0.754757
RK029_Cancer	-0.0379138	-0.743869	0.0184345	0.138668	-0.254101	-0.210356	0.199473	-0.441851	0.0156831	-0.0378407	0.407202	-0.113664	-0.247595	-0.070897	0.164104	-0.220071	-0.0978618	-0.143895	-0.90943	0.181051	-0.313816	-0.348875	0.204872	0.187281	0.238511	-0.132643	-0.436243	0.421691	0.00195515	0.0648355	0.103856	0.0946247	0	0.0357219	-0.0569792	-0.377849	-0.222233	0.222044	0.0632089	-0.175795	-0.151497	0.168166	-0.232893	0.142463	-0.0812727	0.284317	-0.391928	0.16957	0.272257
RK030_Cancer	0.00330378	-0.0615979	0.253749	-0.0840515	0.0244015	0.175326	-0.294108	-1.12949	-0.0906401	-0.858076	-0.370272	-0.0219185	0.158896	-0.155531	-1.46179	-0.189264	-0.115056	-0.0430929	0.15703	-0.26239	-0.132281	-0.784014	0.122529	0.161543	0.167508	-0.643469	-0.449023	-1.14973	0.011176	0.325834	-0.887271	-0.0589692	-0.410579	0.220015	0.375076	-0.418544	-0.157249	-0.140606	0.0251298	0.0753285	0.628749	-0.378241	-0.0565825	-0.0879738	-0.1506	-0.132435	0.160084	0.110494	0.32047
RK031_Cancer	0.145417	0.2316	-0.851056	0.0825678	-0.724739	-0.00261153	0.892873	0.23863	-0.19781	-0.564273	-1.12679	0.00978955	0.291517	-0.216206	-2.07602	-0.26709	-0.0309152	0.122429	-0.599965	0.0938167	0.782887	-0.318785	-0.0132318	0.107617	-0.120841	-0.0137303	0.467571	0.42992	-0.00425049	0.458463	-0.80216	-0.382272	-0.328748	0.196884	-0.121329	-0.279541	0.107159	-0.123357	0.0340802	0.549934	0.186683	-0.0583456	-0.584982	0.181687	-0.0295539	-0.469277	0.275764	0.119583	0.459756
RK032_Cancer	-0.211149	-0.644362	-0.531694	-0.0979257	-0.261045	-0.142099	0.275314	0.465329	-0.149778	-0.180009	0.531109	0.0307879	0.106062	-0.0105987	0.456576	-0.124011	-0.0764834	0.30888	0.237258	-0.155206	-0.386081	-0.237953	0.0371387	0.126546	0.0581399	-0.414978	-0.220261	0.514078	0.341527	0.19145	0.230708	0.0611963	0.154251	0.0486376	0.0804691	-0.533204	-0.204509	-0.0498097	-0.0348147	-0.0974699	-0.251552	-0.260419	-0.195641	-0.00859381	-0.0788223	0.259173	-0.198777	0.0858346	-0.144456
RK033_Cancer	-0.199167	-0.312443	0.059975	-0.0192231	-0.0815423	-0.0281227	-0.207242	-0.295192	-0.296717	0.223545	0.519105	-0.0233149	-0.056912	-0.161935	0.864534	0.210949	-0.560396	-0.173913	-0.198217	-0.181965	-0.361981	0.0818188	0.00498715	0.0910224	0.0141858	0.403285	-0.0731937	0.0994527	-0.0128435	-0.273421	-0.0400814	0.0665781	0.0509171	-0.0756545	-0.0868955	-0.313531	-0.500047	0.162723	0.016873	-0.00145195	-0.305225	-0.309582	-0.0181635	0.0128845	0.100952	0.413641	-0.124992	0.202406	-0.206899
RK034_Cancer	-0.00707848	0.068069	-0.105088	0.203495	0.455319	0.276151	-0.38972	-0.279505	0.0853607	0.747063	0.120979	-0.0168345	-0.0694105	-0.0193601	0.458905	0.479817	-0.381357	-0.192887	0.462996	-0.0489299	-0.124384	0.487997	-0.0843601	0.0423867	-0.0771534	0.360012	0.254797	0.289621	0.0193635	-0.0499385	0.402909	-0.16469	0.322421	-0.0420422	0.0876449	-0.201685	0.923132	0.15225	0.0894942	0.124022	-0.237833	-0.554181	0.573596	-0.00132504	-0.0115916	0.2156	-0.14781	0.0283905	0.0902496
RK035_Cancer	-0.0337487	-0.476677	-0.068753	0.0519291	-0.0379886	0.240424	0.875929	1.20019	-0.0185431	-0.358897	-0.0313536	-0.0999273	-0.0637725	-0.167788	0.627314	-0.149222	0.051184	-0.0158423	-1.07456	0.15343	-0.242105	0.0161713	0.0490791	0.11805	0.0198418	-0.272153	-0.339511	-0.428001	0.0436813	-0.0900503	-0.0386693	0.0564766	-0.136637	0.091447	0.0555295	-0.416033	-0.236767	0.0172934	-0.0479454	0.186864	-0.13897	-0.320339	-0.087482	0.0532285	-0.024735	0.142842	-0.205175	0.209276	0.111248
RK036_Cancer	0.0426133	0.489994	-0.443941	-0.275913	-0.178237	0.0313263	-0.270705	-0.839434	-0.102532	-0.173899	-0.036453	-0.0220873	-0.225317	-0.39531	-1.16376	0.118849	0.183111	-0.377009	-0.389083	0.143441	-0.175476	-0.0562068	0.0723882	0.18783	0.103697	-0.445412	0.314157	-0.470144	-0.13156	-0.532144	-0.219873	0.095755	-0.0942027	0.125566	0.0148957	0.209426	-0.195346	0.538267	-0.02794	0.181001	-0.0301199	-0.0504316	-0.399028	0.10717	0.101782	0.183294	-0.182954	0.217439	-0.342056
RK037_Cancer	0.277524	0.299215	0.021657	-0.442318	-1.07815	-0.803316	-2.18533	-1.84617	-0.122417	-1.70401	-0.564481	-0.0399766	-0.00690699	-1.10262	-1.48884	-0.631245	-0.961586	-0.339466	-1.22948	0.00518255	-1.3402	-1.35027	0.198183	0.169803	0.123078	-0.774109	0.657232	-0.451356	0.134395	-1.00383	-1.1864	0.0702156	0.209646	0.328194	-0.188524	0.498163	0.77563	0.0280553	0.15425	0.56648	-0.165175	0.0126466	-0.481531	-0.0801883	-0.260828	0.334829	-0.0197723	0.649931	0.0395937
RK038_Cancer	0.0505512	0.251918	-0.311171	-0.029954	0.0637512	-0.0535016	0.247162	0.267585	0.0543152	0.284241	-0.0131731	-0.0676944	-0.0460835	0.200389	-0.197217	-0.146706	1.65457	-0.0568282	0.238441	0.0174445	-0.0748692	0.131015	0.0716484	0.09598	0.121375	-0.0778011	-0.207382	-0.266364	0.0391146	-0.0864233	-0.0866008	-0.020389	-0.00617761	-0.110098	0.118041	-0.181497	-0.0223972	0.0228694	0.0481112	0.310511	-0.077021	-0.288789	0.0131197	0.0597821	-0.0144057	0.310831	-0.213563	0.598121	0.0458579
RK040_Cancer	0.36222	0.350737	-1.09489	0.153015	0.026987	-0.255147	0.480074	0.130297	0.134321	-0.341015	-0.75061	0.0712853	0.214886	0.477066	-1.72099	-0.912273	-0.0911799	0.6534	-0.181047	0.0822271	0.122168	-0.244677	-0.0271968	0.0439172	-0.0580015	-0.733193	-0.130937	1.17848	0.0308911	0.240366	-0.526852	-0.342271	-0.191951	-1.63447	-0.229244	0.0406811	0.53521	-0.57927	-0.202153	0.0809211	0.445485	-0.0186311	-0.448805	-0.112732	-0.10141	-0.393118	-0.016211	0.109936	0.391054
RK041_Cancer	0.749704	0.506692	-0.060308	0.181329	0.294238	-0.029525	1.59951	0.992971	0.34434	-0.211431	-0.429457	-0.0711787	0	-0.456523	-0.511001	1.24713	-0.256412	-0.314132	0.335988	0.211136	0.362052	1.39143	-0.016507	0.160147	0.125157	0.56502	0.545574	0.221318	0.0418884	0.0999289	0.170679	-0.148225	-0.150228	0.0747426	-0.416645	0.219064	-0.524496	-0.533328	0.967436	-0.42184	-0.113753	-0.215045	-0.323646	0.0707602	0.0321472	0.129476	-0.0523764	0.266712	0.30479
RK042_Cancer	0.0524451	0.203543	-0.702086	0.562266	-0.520858	-0.0753463	1.73477	0.969209	0.213401	0.402386	-0.778054	-0.208531	0.279167	0.146928	-1.40288	-1.03879	0.352654	-0.121746	0.0988651	-0.157428	-0.0273795	0.628176	-0.00701766	0.0222036	-0.0960538	-1.06739	0.338497	0.617795	0.0637206	-0.211289	0.67854	-0.338839	0.185406	0.353464	-0.368639	0.565425	0.106626	-0.212455	-0.0291859	-0.119507	0.0951275	0.658533	-0.0527224	0.227377	-0.0138758	0.308821	0.0159408	0.396709	0.367317
RK043_Cancer	-0.0723074	-0.0665326	-0.146055	-0.278294	0.0360224	-0.153288	-1.01942	-1.32971	-0.0848269	0.175464	-0.0234672	-0.00783203	0.0359581	-0.229696	-0.838182	0.0977006	0.131754	-0.0288884	-0.102225	-0.117354	-0.235112	-0.277524	0.138652	0.20097	0.0622324	0.47162	-0.148809	0.0904551	-0.0142492	0.0952473	-0.2297	0.065496	-0.267405	0.0614798	0.191239	-0.291817	-0.19484	0.113763	-0.00724123	-0.0191167	-0.170402	-0.151207	-0.0417539	-0.0517284	-0.0622997	0.101827	-0.0139984	-0.0302203	0.0511975
RK044_Cancer	0.11414	-0.0514067	-1.40328	-0.146217	-0.100623	0.629322	0.574751	0.56174	-0.278591	0.360259	-0.577939	-0.0752305	0.134993	0.948559	-0.570331	-0.489822	-0.422005	0.0435771	-0.812771	0.010919	-0.959428	0.778587	0.071653	0.258668	0.080643	-0.842183	0.155133	-0.0564604	0.0603545	-0.331693	0.198646	-0.102028	-0.235718	0.147098	-0.092716	-0.0766694	-0.206244	0.400491	0.0561213	-0.0908441	-0.147365	0.0664285	-0.556092	0.135261	-0.0970343	0.00641632	0.145137	0.0266298	-0.148003
RK046_Cancer1	0.0102418	0.404729	-0.53052	0.0376822	-0.113594	0.412794	0.934376	0.474751	-0.129156	-0.378107	-0.380846	0.0246654	0.165705	0.165161	-1.26835	-0.595191	-0.14491	0.429373	-1.13297	-0.169929	0.0750784	-0.0742197	0.0881805	0.100435	0.0206921	-0.0436934	-0.0858197	-0.724271	0.140962	0.0501739	-0.364696	-0.103501	-0.224232	0.210707	0.156275	-0.383482	-0.469973	-0.168991	0.00608142	0.353593	0.1268	-0.181848	-0.442133	-0.0918319	0.157267	-0.117445	0.051652	0.0104138	0.132963
RK046_Cancer2	0.0369675	0.38034	-1.141	0.074472	0.0215627	0.0547259	0.612965	-0.0707443	-0.153436	-0.33459	-0.593201	-0.132322	0.125682	0.426259	-2.28029	-0.67915	-0.183397	0.0797785	0.49004	0.0992881	-0.0582376	-0.00651578	-0.0238149	0.10452	0.0683386	-0.622916	0.0119584	0.164586	0.0922564	0.280295	-0.606402	-0.223185	-0.19834	0.187294	-0.138858	-0.236808	0.200738	-0.419086	0	0.104531	-0.0481484	-0.242346	-0.292371	-0.0747776	-0.28685	0.0144228	0.151108	0.132079	0.117406
RK047_Cancer	0.0459574	0.116425	0.17383	0.4781	-0.12024	0.314578	-0.327783	-0.143379	-0.0166467	0.112227	-0.348415	0.0342347	0.229104	-0.122596	-1.97445	0.109948	-0.326725	0.124727	-0.193739	0.30251	0.234957	-0.177427	-0.0520272	-0.0338721	0.00366333	-0.185133	0.252343	-0.814619	0.0999172	-0.0239874	-0.8801	-0.242841	-0.135744	0.071187	0.00395123	-0.114201	-0.0795043	0.185816	0.0868902	0.159142	0.422911	0.00370116	-0.192848	0.192473	-0.109186	-0.0752591	-0.000203586	0.168045	0.312673
RK048_Cancer	-0.0326428	0.203589	-0.034769	0.0183936	0.711542	-0.027229	-0.255469	-0.113278	0.0821662	0.841087	1.55708	0.867701	-0.140807	-0.618245	0.490102	0.841538	0.0580538	-0.189411	0.136103	0.0626067	-0.000334589	0.705344	-0.112927	-0.0129571	-0.0236919	0.292477	0.825439	-0.121106	0.00166552	-0.1912	0.253092	-0.211301	0.188068	0.0841735	0.0301124	-0.120189	-0.498972	-0.0896758	0.053666	-0.0835131	-0.389152	-0.24409	0.295038	0.1999	-0.061682	0.210573	-0.248454	0.151639	0.0963016
RK050_Cancer	0.0283398	-0.104287	0.123728	0.0811052	0.225534	0.227938	-0.242827	0.097204	0.470985	0.501651	0.0318375	-0.0713105	-0.164675	-0.19845	1.12391	0.40802	0.241047	0.0126287	0.012175	0.0126823	-0.143626	0.257023	-0.0658784	0.0145023	-0.0181181	0.39201	0.30755	-0.235563	-0.0422193	0.126532	0.648836	-0.0522912	0.102421	-0.112409	0.0604289	-0.032341	0.245401	0.163071	-0.0128489	0.201797	-0.272219	-0.126084	0.426928	-0.0824329	0.532341	-0.0505741	-0.249276	-0.0303108	0.00104967
RK051_Cancer	-0.000155707	0.193281	0.612937	0.273927	-0.861711	-0.671868	-0.916413	-0.880475	-0.00146797	-1.71635	-0.886678	0.0387444	0.684736	-1.35357	-2.2343	-0.742943	-0.606788	0.449039	-0.831955	-0.241196	-1.36077	-1.68264	0.303241	0.163698	0.150246	-0.743661	0.592191	0.7185	0.0806966	-0.280721	-0.572192	-0.275292	-0.00555291	0.317341	-0.166805	0.0510709	-0.269919	-0.295847	0.569858	1.22165	0.336416	-0.0473426	-0.297229	-0.26885	-0.360171	0.162425	0.40386	0.396666	0.279119
RK052_Cancer	-0.127939	-0.0658834	-0.404727	-0.183756	0.013946	-0.381861	0.70655	0.767953	0.056922	-0.629909	0.0814451	0.0932833	-0.0312182	-0.403654	-0.869187	-0.140884	-0.0276398	-0.00102096	-0.116053	0.036131	-0.12369	-0.373952	0.12596	0.141684	0.0905252	-0.394972	-0.21301	-1.6375	0.0368216	0.180948	0.168833	0.128156	-0.210453	-0.0131849	0.139227	-0.444361	-0.185232	0.0136034	-0.0331508	0.0245168	-0.0104427	-0.175623	-0.205752	0.0927099	-0.0868452	0.278201	-0.271998	0.336766	0.000879987
RK053_Cancer	0.144706	0.0477681	0.21829	-0.0858487	0.620974	-0.14313	0.801417	-0.213424	0.174421	-1.15017	-0.878634	-0.0903592	0.104858	0.143831	-1.58774	-0.412842	0.0475997	0.562515	-0.0943146	-0.117474	0.140038	-0.604022	0.00956516	-0.0531119	-0.0194669	-1.08706	0.0182929	-0.88159	0.279539	0.705563	0.0691381	-0.213895	-0.145754	0.0299304	0.317647	-0.292423	0.663437	-0.370604	0.499062	-0.11114	0.720032	0.0700619	-0.244709	-0.0631864	-0.273206	0.128899	-0.144315	0.660982	0.423806
RK054_Cancer	-0.0513568	0.556481	-0.694184	0.274443	0.00664405	-0.327147	0.78374	0.724502	0.250013	0.473786	0.166929	-0.107324	-0.149865	-0.377721	1.04703	0.136719	-0.038788	-0.301878	0.553101	-0.145723	-0.210492	0.216069	-0.00209631	0.0679606	-0.0462491	0.413682	0.259725	0.397662	-0.0299332	-0.240986	0.0301504	-0.0359659	0.129707	-0.205083	-0.0152777	-0.385767	0.125736	0.0423365	0.0780048	-0.183966	-0.0231676	-0.127116	0.233797	0.0758654	-0.240855	0.535685	-0.348629	0.486592	0.0806123
RK055_Cancer	0.0210689	-0.353693	-0.706882	-0.0913564	-0.715607	0.283268	0.42591	0.479932	-0.203541	0.164964	0.222811	-0.0449438	-0.356436	0.277029	1.24265	-0.0628175	0.178616	-0.211563	-0.74611	0.0918194	-0.260826	-0.330873	0.238276	0.288668	0.233175	-0.150659	-0.0194631	0.124433	0.0503406	-0.411126	0.0422843	0.150789	-0.0400517	0.143487	-0.0541396	-0.45612	-0.533388	0.208634	0.165678	-0.19053	-0.312833	0	-0.621773	0.0667812	-0.0160038	0.28489	-0.395373	0.163378	0.136074
RK056_Cancer	0.00412087	0.498601	-0.1699	0.195141	0.139506	-0.338688	0.387413	0.139709	-0.12588	0.08792	-0.238327	0.205635	0.173647	0.249174	-1.36587	-0.296219	0.0961629	0.306697	0.399416	-0.0691297	0.828786	-0.400425	0.0842048	-0.0164996	-0.181857	-0.223139	-0.436437	-0.420918	0.100826	0.36099	-0.425248	-0.183906	-0.236155	0.112474	-0.0554428	-0.122544	0.327737	-0.132355	-0.236144	0.261735	-0.139576	-0.421538	0.104188	0.197407	-0.227991	-0.274638	0.139081	-0.15137	0.449855
RK057_Cancer	-0.208367	-0.461871	-0.171119	-0.0148868	0.126478	-0.0339836	-0.157675	0.231253	0.111409	-0.0508114	0.087598	0	-0.0228	-0.12962	0.533468	0.0739512	-0.160671	0.651195	0.43906	-0.0387929	-0.196037	0.0781004	0.00108266	0.109509	-0.138238	0.0291731	-0.397182	-0.0407767	0.0461394	-0.126124	0.243537	0.0435358	0.0197897	-0.153917	0.0477137	-0.124906	0.0335647	0.0658077	-0.151802	-0.118325	-0.260889	-0.268856	0.0283964	-0.121581	0.276558	0.0921048	-0.154175	-0.0599545	-0.146812
RK058_Cancer	0.0258374	0.0837116	-0.110074	-0.116364	0.305928	-0.130664	-0.0640111	0.377478	-0.0794738	-0.330681	-0.175745	0.287585	0.114453	0.283876	-1.20166	-0.473421	-0.00118468	0.646675	0.0358975	-0.0528974	-0.0970567	-0.317524	0.0899174	0.065461	-0.152832	0.113149	-0.453215	0.685164	0.0598723	0.483728	-0.342718	-0.05649	-0.253542	0.11828	-0.0217254	0.284922	0.508612	-0.190336	-0.205285	-0.0102203	-0.122624	-0.335942	-0.319078	-0.0232581	-0.129932	-0.251781	-0.199499	-0.160258	0.096422
RK059_Cancer	0.0491129	-0.133712	-0.0403637	-0.185162	-0.503282	-0.64648	-0.115871	-0.453222	-0.432235	-0.565188	0.379869	0.0885748	-0.0785843	-0.138521	-0.267113	0.0972852	-0.478077	-0.0460946	-0.409911	0.177336	-0.63341	-0.617578	0.244108	0.219141	0.13911	0.175055	-0.304699	-0.675632	0.0654449	-0.297569	-0.42137	0.399756	-0.265229	0.047371	0	-0.624709	-0.102571	0.298585	0.0294898	0.113288	-0.0557984	-0.17347	-0.429185	0.219358	0.198002	0.340379	-0.324838	0.0956293	-0.324003
RK060_Cancer	-0.109258	-0.0872453	0.141143	0.325526	0.635461	-0.430872	0.767922	1.61495	0.770736	0.439164	-0.0274074	0.103807	-0.247394	0.435657	1.6211	-0.603767	-0.409051	-0.497316	1.62844	-0.554754	-0.170944	1.36927	-0.29628	0.183113	-0.113303	-0.14036	0.0386804	0.780658	-0.0735492	1.21741	1.7983	-0.596973	0.465653	-0.315341	0.332188	0.367129	0.845818	-0.693368	-0.312552	0.272735	-0.373744	-0.256245	1.1532	-0.11177	-0.147873	-0.0792804	-0.452445	-0.63907	0.814084
RK061_Cancer	0.250788	-0.0826117	-0.0112849	-0.0441292	-0.35708	-0.4043	-0.358774	-0.257462	-0.0153105	0.28608	0.0105212	0.415106	-0.0807288	0.702227	-1.68628	0.000958262	0.14798	-0.189849	0.0430842	-0.0105038	0.372179	-0.571719	0.0320415	-0.0389958	-0.166365	0.663398	0.223823	0.345765	0.0887413	-0.0762305	-0.638885	-0.0379888	-0.0699045	0.108671	-0.0532646	0.17125	0.551711	0.0640034	-0.108765	0.317471	0.265286	0.0244114	-0.592482	-0.0515981	-0.0705688	-0.380819	-0.0620915	-0.171754	0.17847
RK062_Cancer	0.0627059	-0.363806	0.200893	-0.138691	-0.0606983	-0.206416	0.360565	1.39285	0.207866	-0.211392	0.0414961	0.225525	-0.207728	0.313906	1.75215	-0.679244	0.178208	0.255658	-1.34225	-0.137951	-0.505565	-0.35913	0	-0.0281569	-0.216865	-0.403699	-0.252749	1.23066	0.393565	-0.635973	-0.220297	-0.0575632	-0.181634	0.110716	0.073429	0.20455	0.631556	-0.373179	-0.247319	0.0178391	-0.473678	-0.267525	0.00521305	0.00425477	-0.220351	-0.210388	-0.268185	0.102788	-0.0278885
RK063_Cancer	0.707946	0.555668	0.331307	0.013784	0.159487	-0.702879	-1.15086	-0.495211	0.190763	0.254216	-0.163314	0.509191	-0.11035	0.0410768	-1.32163	0.721766	0.223175	0.0774209	-0.014043	0.260351	0.35364	-0.906321	-0.132681	-0.31179	-0.229429	0.49317	1.68678	0.478103	-0.200387	-0.232049	-0.728404	-0.217725	0.27994	-0.057386	-0.284469	1.22927	1.774	0.00897303	0.0022149	0.480116	-0.0976865	0.356258	-0.177392	0.363268	-0.455068	-0.538857	-0.176882	0.20069	-0.204626
RK064_Cancer	-0.0263907	-0.789053	-0.191427	0.0820788	-0.101897	-0.0448329	-0.248585	0.834983	0.129897	0.151651	1.17539	0.729517	0.15075	0.756411	1.59595	-0.928183	0.470023	0.786711	0.740871	-0.0924237	-0.411673	-0.154625	-0.295007	-0.204905	-0.39042	-0.411231	0.0823353	1.56497	0.0075229	-0.210932	0.222243	-0.349705	0.45103	-0.330348	-0.0693535	0.548542	0.327705	-0.651721	-0.214391	-0.156401	0.0542378	-0.598696	0.581943	-0.170027	-0.141781	0.0488588	-0.316022	-0.327693	0.545679
RK065_Cancer	0.09209	-0.376182	0.186076	0.0425653	0.0298399	-0.0386058	-1.01575	0.425598	-0.0291328	0.676365	0.290663	0.0617665	-0.224111	0.310472	1.66837	-0.517993	-0.138967	0.129046	0.194324	0.00142886	-0.446645	-0.0669675	0.00591364	-0.0394605	-0.159114	-0.0172317	-0.51938	0.782117	-0.0888291	-0.117079	0.317485	0.025298	0.0279685	-0.352356	-0.098098	0.341172	0.573094	0.139278	-0.138067	0.260328	0.0159728	-0.288853	0.420035	-0.126843	-0.0863535	0	-0.69807	-0.1662	0.282085
RK066_Cancer	0.205697	-0.0250833	-0.209534	0.480816	0.471839	0.215699	0.194043	1.19	0.169131	0.608175	0.0762406	0.20612	-0.387943	1.15622	1.24715	-0.586572	-0.300731	-0.296132	0.314249	0.138453	0.0888339	-0.0180546	-0.0419668	-0.0967905	-0.285363	0.0335814	-0.095755	0.44551	-0.0278011	0.415629	0.804681	-0.174961	0.352636	-0.343987	-0.193772	0.461901	0.639368	-0.220821	-0.0083207	0.147647	-0.150618	-0.411553	0.522734	0.17592	-0.288309	-0.0381774	-0.714632	-0.0480892	0.604202
RK068_Cancer	0.280648	0.58467	0.417347	0.928343	-0.0534097	-0.470624	0.716984	1.00058	0.745896	0.209473	-0.105898	-0.0872206	-0.012074	0.805765	1.78061	-0.652578	0.681084	0.127137	1.39747	0.152085	-0.625465	-0.101975	-0.229809	-0.34475	-0.376138	-0.422635	0.0553695	1.30452	-0.148137	-0.256755	-0.00587443	-0.564203	0.320437	-0.159117	0.0494832	0.5764	0.580986	-0.399284	-0.0158799	-0.112809	0.164453	0.263888	0.909234	-0.0999056	-0.388559	-0.0476902	-0.229735	-0.0410931	0.686934
RK069_Cancer1	0.120659	0.855407	0.386718	0.356005	0.902409	-0.414683	-0.430794	0.00422535	0.270242	0.75202	-0.116016	0.518254	-0.206607	0.569769	1.2859	-0.380023	-0.13714	-0.466503	1.2972	-0.470512	0	0.905494	-0.243092	-0.13443	-0.477203	-0.0670468	0.0781079	1.6926	0.201644	0.672839	0.861846	-0.170997	0.154697	-0.104096	0.43538	0.653938	0.930058	-0.0927125	-0.291673	-0.328379	0.0935506	-0.516973	1.14275	-0.0416049	-0.32067	-0.333053	0.231555	-0.414745	0.424501
RK070_Cancer	0.0232447	-0.386341	0.15845	-0.377459	-0.649846	-0.270293	-0.448092	0.541737	-0.342732	0.197052	0.0440543	0.0767283	-0.131847	0.253928	0.851429	-0.0951847	-0.362737	-0.150333	-0.595175	0.1348	-0.614218	-0.769069	0.0879381	0.0467906	-0.0366631	0.724383	-0.39731	0.424382	-0.0162406	-0.29598	-0.390047	0.143438	-0.176674	0.128965	-0.0825496	-0.411916	-0.198857	0.117297	-0.0985502	0.161463	-0.186215	0.0320453	-0.533326	0.10004	-0.0266781	0.0390406	-0.0242538	-0.088984	-0.145718
RK071_Cancer	0.27657	0.226183	-0.106247	0.198871	-0.388265	-0.0975411	0.613976	0.473125	-0.242307	-0.167966	-0.314765	0.328189	0.0237719	0.439247	-2.09351	-0.122945	0.231331	-0.114122	-0.507158	0.0393907	0.465426	-1.30962	0.0570518	-0.0724201	-0.183618	0.0393086	-0.0541966	-0.49185	0.00165094	0.0939576	-0.914061	0	-0.217619	0.180376	0.0932392	-0.102851	0.535947	-0.192451	0.138381	0.302847	0.205818	-0.150686	-0.673994	0.010879	-0.20483	-0.326357	0.033805	-0.159638	0.336957
RK072_Cancer	0.201681	0.445729	0.168202	0.0376904	0.982708	-0.402754	0.322577	1.08192	0.327355	-0.183038	-0.431199	0.0517286	-0.0375285	0.118432	0.970135	-0.449967	0.0127539	-0.132189	1.10066	0	0.14925	0.183684	-0.143422	0.135343	-0.152506	-0.167586	0.134823	0.987246	-0.0968429	1.01139	1.37549	-0.19273	-0.160599	-0.0770066	0.396172	0.225	0.554585	-0.151702	-0.104392	-0.37287	0.572755	0.612625	0.631966	0.00976424	-0.195028	-0.280596	-0.0762356	-0.188211	0.272205
RK073_Cancer	0.0908324	-0.434961	-0.122225	-0.305964	-0.666049	-0.531554	-0.979087	-0.327108	-0.526181	-0.403704	0.273467	0.222669	-0.139211	-0.334592	-0.998195	-0.142357	-0.420454	-0.46602	-0.896184	0.238556	-0.638665	-0.838677	0.13569	0.149208	0.088428	0.161259	-0.220851	0.492452	-0.0177932	-0.516839	-0.727593	0.301694	-0.180513	0.0959243	-0.177039	-0.450881	-0.314863	0.160622	0.017304	0.0692525	-0.272671	0.242932	-1.06215	0.201093	0.0265888	0.159235	-0.38151	0.0859509	-0.509557
RK074_Cancer	0.0395473	0.344038	0.0680544	0.147366	-0.025118	-0.539714	-0.554373	-0.790503	-0.201834	-0.657195	-0.338696	0.201236	0.345689	-0.0302373	-2.14853	-0.53637	0.178158	0.746259	0.709373	0.039646	-0.618473	-1.10258	0.00438976	-0.111747	-0.0760759	-0.497168	-0.550151	0.443536	0.0405452	0.0796333	-0.704851	-0.13506	-0.300976	0.0962726	0.236949	0.404476	0.503279	0.181354	-0.158612	-0.1297	0.306208	0.375585	0.248588	0.0394885	-0.351757	-0.260633	-0.0963886	0.189204	0.0300085
RK075_Cancer	0.143849	0.472826	0.0553258	0.0467362	0.173111	-0.473438	-0.706109	-0.133445	-0.241167	0.607255	0.092537	0.336279	-0.145488	-0.199852	-0.618332	-0.0499614	0.176099	0.168831	-0.0820157	0.152662	0.05286	0.156253	-0.0232251	-0.0517444	-0.221813	0.581928	0.0699735	0.371329	-0.0223886	0.038125	0.164639	-0.126493	0.0859002	-0.138772	-0.114549	-0.00712717	0.503426	0.792635	-0.175244	0.0948106	0.084088	-0.195521	-0.211454	0.0195725	-0.158737	-0.170966	-0.315319	-0.17108	-0.0797318
RK076_Cancer	-0.0558355	-0.305599	-0.200397	-0.175533	0.135161	0.283771	-0.95282	-0.193619	-0.0981588	0.162643	0.91192	0.16215	-0.232112	-0.384523	1.22353	0.0312367	-0.206744	-0.319536	0.0243386	0.151009	-0.133831	0.18324	0.114696	0.164496	-0.0388317	0.225084	-0.0831122	0.346969	-0.125909	-0.0376806	0.097658	0.225428	-0.111825	-0.241951	0.00912773	-0.247975	0.107134	0.124359	-0.122871	0.126708	0.0682374	-0.0124653	-0.181129	-0.0175047	0.427617	0.153868	-0.528812	-0.0178391	-0.068297
RK077_Cancer	0.12969	-0.367373	-0.0149254	-0.105057	-0.0187762	-0.261375	-0.770994	-0.362365	-0.0564556	0.100466	-0.092873	0.0599687	0.0779543	-0.0679689	0.298611	-0.649488	0.547238	0.747355	0.851185	0.191425	-0.733467	-0.909444	0.109171	-0.0279586	-0.114556	-0.347912	-0.303579	0.202889	0.0862128	-0.0162002	0.475202	0.0521718	-0.203264	-0.135852	-0.00638626	0.29931	0.613501	-0.194478	-0.0920992	-0.144475	0.05283	0.0467985	0.673384	0.124904	-0.181753	0.0058397	-0.356383	0.0346013	-0.0694017
RK079_Cancer	0.800045	-0.169665	-0.0225531	-0.159349	-0.126009	-0.154737	-1.11928	-0.613981	-0.20201	0.399393	-0.337241	0.20888	-0.376988	-0.67945	0.379262	0.958949	0.316177	-0.650846	-0.151483	0.326647	0.27656	0.124052	0.109463	-0.198035	-0.134096	0.49032	0.867385	-0.789174	0.0323754	-0.243819	0.0134435	0.153985	0.00107513	0.081488	-0.386225	0.175347	0.432893	-0.173756	0.103405	-0.0618468	-0.239756	-0.472006	-0.361574	0.539552	-0.183332	0.0173518	-0.318742	0.779567	0.30884
RK080_Cancer	-0.00639765	-0.418921	0.185912	0.0777588	0.237802	0.436776	-0.484428	-0.129864	0.171716	-0.0171203	0.0219286	-0.0184627	-0.331687	-0.354501	0.159778	-0.218153	-0.0386256	0.704979	-0.841147	0.220353	-0.132165	-0.104283	0.0234916	0.0396953	-0.141242	0.256833	-0.202992	0.495792	-0.00330447	0.603469	0.993464	0.00689892	0.0153565	-0.170077	-0.246966	0.0376075	-0.296015	-0.0735971	0.0085729	-0.0830061	-0.134023	-0.0987097	0.293355	0.0624541	0.473218	0.0470779	-0.534188	0.0562982	0.275363
RK081_Cancer	0.126318	-0.337727	-0.246025	0.192847	0.298979	-0.341695	-0.0671595	0.0898944	0.0475376	0.400927	0.204392	-0.0618472	-0.572878	-0.368369	0.849074	0.0545233	-0.0935996	-0.0902117	0.0991157	0.182764	-0.0378913	0.00314016	0.0587333	0.23436	-0.159027	0.511609	-0.0956859	0.491639	0	0.407523	0.990147	-0.0940907	0.117365	-0.148253	-0.270117	-0.359777	0.829209	0.253252	0.0365274	-0.356069	-0.142012	-0.252337	0.0734571	-0.0175327	-0.0342684	0.0329519	-0.538804	-0.170818	0.35032
RK082_Cancer	0.427183	1.21605	0.907061	0.0211309	-0.578671	-1.02972	-1.60282	-2.00227	0.0645584	-0.908522	-0.605914	0.446001	0.477948	-0.332961	-2.3	-0.293244	-0.282594	0.657387	-1.00602	0.0230226	-0.787977	-1.51162	-0.0109024	-0.193479	-0.135307	-0.680565	1.15589	0.0338549	-0.0334421	-0.614145	-1.49059	-0.183886	-0.0840955	0.238879	-0.22801	0.566702	0.933885	-0.28248	-0.343771	1.07448	0.0898498	2.76567	-0.798671	0.621316	-0.26597	-0.297186	0.536093	0.108925	0.0100815
RK083_Cancer	0.293893	0.403071	-0.277667	0.140791	0.326468	-0.552805	-0.196384	-0.332671	0.10076	0.574374	-0.0986397	0.493793	-0.187687	0.0886664	-0.919675	0.0422365	-0.112821	-0.575401	0.122637	-0.0706034	0.028712	0.249669	-0.154875	0.166287	-0.432724	0.378691	-0.00196593	0.329777	-0.0594513	-0.101691	-0.241533	-0.491752	0.263189	0.108107	-0.455219	0.566365	1.12849	-0.174862	-0.2004	0.35942	-0.255264	-0.405575	0.0520695	0.048124	-0.279283	-0.565377	0.0266977	-0.219983	0.263315
RK084_Cancer	0.708751	1.2242	0.501024	0.180449	-0.299121	-0.2372	0.155474	0.375714	-0.25556	-1.18767	0.500659	0.777168	-0.385359	-0.263632	0.391796	0.762611	-0.13102	-0.814709	-0.140688	-0.0775804	-0.144214	0.437653	0.0504762	0.23007	-0.176166	-0.720151	1.02573	0.545301	0.110777	-1.01009	0.292291	0.0862137	-0.0224149	-0.0834272	-0.486873	0.743449	1.03739	0.17085	-0.331886	0.206005	-0.327082	-0.450866	-0.150217	0.729128	0.37971	-0.31393	0.153383	-0.174884	0.0685989
RK085_Cancer	0.107638	1.36697	0.825174	0.205306	0.382002	0.337777	1.04563	-0.595153	0.0629867	-0.314875	-0.807649	0.00250807	-0.232289	-0.152692	-0.343247	1.34077	-0.147144	-0.446232	0.549865	-0.0106827	0.261247	0.62324	-0.110042	0.240458	-0.0442516	-0.0431131	0.255376	-0.209754	-0.0627888	-0.114385	-0.292006	-0.326766	-0.448928	0.0306019	0.288955	0.304936	0.288673	-0.343247	-0.13593	0.399726	0.299335	-0.374643	0.516975	0.00716457	0.625852	-0.457404	-0.0385667	-0.247433	0.346642
RK086_Cancer	0.43097	0.100533	0.198826	0.0717627	0.0998976	-0.415743	-1.40406	0.0133364	-0.102797	0.359703	0.85092	0.822382	0.106116	0.126067	0.537409	-0.10161	-0.195948	0.263034	0.569961	0.0894555	-0.386127	0.00610216	-0.146399	-0.190031	-0.259716	-0.00749632	0.457977	0.550681	-0.0158835	-0.316072	-0.056618	-0.191204	0.284397	-0.0081378	-0.145545	0.60976	1.28025	-0.0883625	-0.0593911	0.126801	0.356321	0.362287	0.279204	0.230564	-0.208713	-0.000847887	-0.174809	-0.264447	-0.127954
RK087_Cancer	2.81546	-0.255645	-0.137516	-0.0372192	-0.733442	-0.602055	-1.57073	-0.952677	-0.0126591	-0.776093	-0.800918	0.48629	-0.164368	-1.05399	-1.20278	0.521763	0.392643	-0.731659	-0.627552	0.532532	-0.404946	-0.885163	0.427454	0.0664406	0.178776	-0.263328	1.70053	-1.54543	0.222564	-1.0525	-1.14841	0.458422	-0.0993181	0.38811	-0.510525	0.0868265	0.00535435	-0.511822	0.108572	-0.40422	-0.427257	-0.328466	-1.56711	2.43066	-0.169485	0.0610365	0.0317868	0.798488	0.41258
RK088_Cancer	-0.0375148	0.578959	0.881141	0.283587	1.55285	0.0122213	0.431371	1.242	0.547306	0	-0.615881	-0.0186051	0.165975	0.605403	1.63343	-0.406074	-0.0629657	0.128005	1.20095	-0.288687	-0.306955	0.818916	-0.135327	0.301293	0.381565	0.00950134	-0.553908	0.447787	0.00978269	0.170272	0.135991	-0.438966	0.163229	-0.140058	0.501641	0.652254	0.632803	-0.359881	-0.32454	-0.0369837	0.642262	-0.418395	1.35617	-0.249204	-0.456974	-0.128478	-0.173005	0.143109	0.0290401
RK089_Cancer	0.276835	0.516628	-0.45851	0.161616	-0.601635	-0.0129322	0.172896	-0.245771	-0.224285	-1.00831	-0.960353	0.125656	-0.252785	-0.272455	-2.13397	0.282461	0.877006	-0.71878	-0.338601	-0.21829	0.16553	-0.294375	0.0875434	0.323463	-0.184579	-0.984156	0.622139	-1.37577	0.0493553	-0.503813	-0.443177	-0.0912886	-0.551079	0.125562	-0.156297	0.957102	0.723086	-0.395845	-0.0290724	0.626944	0.454075	0.26736	-0.000989315	1.25374	-0.323254	-0.572929	0.144945	0.0812782	0.0849961
RK091_Cancer	0.272141	1.0738	0.664739	-0.289541	0.365372	0.207994	-0.0195134	0.164671	0.0326099	0.622539	0.289675	0.382796	-0.708729	-0.761105	0.43524	4.07994	-0.137117	-0.723423	-0.500824	0.18723	-0.0456206	0.669177	-0.337287	0.919342	-0.269323	-0.0591178	0.859827	1.17546	-0.108704	-0.63577	-0.931415	-0.58314	-0.338352	-0.208302	-0.27758	0.20257	0.906519	-0.0939606	-0.57962	-0.424506	-0.293528	-0.764373	0.839089	0.0313913	-0.50922	-0.836236	-0.641172	0	0.582062
RK095_Cancer	0.215516	0.544254	0.176074	0.272524	0.075359	0.133141	0.411978	1.15336	0.210384	0.479533	-0.394218	0.136708	-0.378781	0.729187	-0.112105	0.191058	0.353096	-0.511776	0.391378	0.307921	0.162473	0.646064	-0.286495	-0.0202084	-0.34524	-0.192707	1.22032	0.503414	-0.127302	0.304339	0.694468	-0.341069	0.247725	-0.316943	0.0266775	0.758703	0.805996	0.314943	0.0738457	0.265837	0.354009	0.00542174	0.593272	-0.0306456	-0.205662	-0.387852	-0.381451	-0.316683	-0.205342
RK096_Cancer	0.297437	-0.006977	0.182736	0.109887	-0.469972	-0.432668	-0.914085	-0.614475	-0.074966	-0.20098	-0.0867337	0.246589	-0.338879	0.441781	-1.20212	-0.292428	0.116027	0.0112186	-0.445544	0.169371	-0.829515	-1.02478	0.0508776	-0.0202686	-0.0152759	0.304202	0.823757	0.740412	0.0983007	-0.224046	-0.578384	-0.0313527	0.10298	-0.0285688	-0.140948	0.567287	0.621166	-0.0807392	-0.0907861	0.333546	0.0217216	0.422558	-0.715595	0.058542	-0.250731	-0.137819	-0.170623	0.0406353	-0.189273
RK098_Cancer	0.383364	0.973923	0.339023	0.899773	-0.473852	-0.377748	0.732475	-0.0452626	-0.000613975	-0.293986	-0.850279	0.150217	-0.141059	0.478144	-1.68325	-0.362018	0.295702	0.045654	0.238739	0.224951	-0.199885	-0.379543	-0.282923	-0.440287	-0.271549	-0.184785	0.973055	0.103278	-0.165984	0.177583	-0.542422	-0.714058	0.0509032	-0.0542714	-0.413204	1.1352	1.14626	-0.495086	-0.0374301	0.0438414	0.44742	0.230821	0.191973	0.72248	-0.531401	-0.427914	-0.0183805	0.105468	0.863747
RK099_Cancer	0.52579	1.02375	-0.16161	0.254584	0.402857	-0.329605	-0.0534046	-0.00378556	0.11325	0.451453	-0.667087	0.358838	-0.00498861	0.416559	-0.999367	0.364008	0.797642	-0.0404112	0.896051	0.0530758	0.0978476	0.104348	-0.409561	-0.308165	-0.556178	0.226252	2.02033	0.959775	-0.0345616	0.0501279	-0.106042	-0.655578	0.26625	0.191737	0.152158	0.981185	1.49874	0.406688	0.0131623	0.291919	-0.128391	-0.0965445	0.464205	-0.117219	-0.157647	-0.648055	0.316545	-0.30702	-0.0610919
RK100_Cancer	-0.00442889	0.479695	0.373902	0.0412546	0.0649953	-0.37707	0.220642	0.498762	-0.0422249	-0.349986	-0.298051	-0.0428377	0.206609	-0.333654	0.735808	-0.0703749	-0.0800081	-0.106962	-0.536439	0.160032	-0.322367	0.75347	-0.0640546	0.0627399	-0.203272	0.152572	-0.161136	-0.199795	0.0278735	-0.0961631	0.21482	-0.165868	0.201911	-0.0659826	0.0397907	0.34076	0.0192642	-0.0847466	-0.150362	0.427502	0.0974704	-0.0962952	0.498229	-0.0179224	0.281285	0.0793097	0.154289	-0.0414779	-0.0838646
RK101_Cancer	0.227374	0.927379	0.0187226	0.301884	0.273998	-0.786993	0.349158	0.057331	0.0959891	-0.826024	-0.762089	0.259363	0.283758	0.218607	-1.69346	-0.490547	0.577527	0.399004	0.427612	0.0097935	-0.0853148	-0.459346	-0.215573	-0.134596	-0.124685	-0.824782	0.334161	-0.416403	-0.0107141	0.220822	-0.308289	-0.500313	-0.137254	0.138363	0.11798	0.59204	0.752326	-0.325215	-0.235004	0.212281	0.972749	0.307722	0	0.737738	-0.238625	-0.33198	0.226358	-0.072434	0.323699
RK102_Cancer	0.556107	1.29943	-0.612914	0.257616	0.164483	-0.117398	-0.386952	-0.271298	-0.259137	-0.720413	-0.338255	0.603714	-0.307508	0.0672905	-1.49224	0.578368	0.0886477	-0.547845	0.0312881	-0.0928061	0.171684	-0.222079	-0.0766947	-0.0359995	-0.112273	-0.631919	1.37555	-1.13619	0.0930065	-0.693912	-0.487068	0.0159974	-0.264906	0.161838	-0.366481	1.25077	1.27433	-0.202708	-0.0257333	0.697895	-0.188815	-0.381599	-0.137161	0.570591	-0.111721	-0.593638	0.313302	0.118609	-0.0979927
RK103_Cancer	0.682147	1.23723	-0.124357	0.0794094	0.0829887	-0.627927	-0.433327	0.0140895	-0.0867134	-0.0526333	-0.140687	0.551556	0.0184506	-0.162614	-0.811336	0.482135	0.297119	-0.0930961	-0.132321	0.271651	-0.11851	-1.03761	-0.102497	0.106105	-0.278746	0.470582	2.15093	-0.450326	-0.176381	-0.520451	-0.679878	-0.0902654	0.096019	0.00954796	-0.266142	0.730905	1.40043	0.463117	-0.0548983	0.419146	-0.0928804	-0.199052	-0.26516	0.279842	-0.307391	-0.290991	0.0739871	0.0773293	-0.152439
RK104_Cancer	0.0857831	-0.303446	-0.281814	-0.0943441	-0.283055	-0.318101	0.0162801	0.802965	0.113	0.265649	0.439224	0.243631	-0.108255	0.185831	1.92259	-0.0286831	0.0169277	0.0382062	0.35659	0.0323473	-0.514124	0.0419098	-0.121949	-0.0922874	-0.271445	0.147823	-0.0144864	1.39684	-0.00816872	-0.00228988	0.361774	-0.103725	0.105307	0.0542816	-0.0818101	0.389179	0.406921	-0.0047427	0.000319343	-0.0125099	-0.420065	-0.134326	-0.0877137	-0.174638	-0.0654007	-0.0912084	-0.296485	-0.196272	-0.0738019
RK105_Cancer	0.0553624	0.352881	-0.00264482	0.159657	0.407299	-0.22853	-1.87769	-1.77237	0.0144747	-0.213444	-0.736003	0.0694782	0.331908	-0.206869	-2.14083	-0.601077	0.713346	0.491314	0.305111	-0.109667	-0.30779	-1.16311	-0.105337	-0.187515	-0.208948	-0.766713	0.299729	0.468723	0.0277885	0.744445	-0.680122	-0.359258	-0.256964	0.0548709	0.379135	0.995574	0.571153	-0.593444	-0.114271	0.44067	0.8194	0.574622	0.533095	-0.15069	-0.078638	-0.371974	0.238916	0.171298	0.156622
RK106_Cancer	0.0359343	0.101588	0.58063	-0.0836426	-0.0319209	-0.0182761	-0.590686	0.985551	0.152742	0.153393	0.00543781	0.362894	-0.0946802	0.365894	1.50684	-0.223887	-0.374532	0.46743	0.234014	0.0684945	-0.111961	0.295478	-0.184702	-0.100451	-0.356156	-0.0884078	0.0730863	0.970127	-0.0315684	-0.370882	-0.279226	-0.430445	0.171082	-0.311538	-0.0778954	0.417081	0.645448	-0.091995	-0.34854	0.00948753	0.486567	-0.0450543	0.26909	-0.267493	0.147513	-0.291017	-0.235825	-0.350313	0.259612
RK107_Cancer	0.0699455	-0.547725	0.0759771	-0.140367	-0.290439	-0.344887	-0.0901573	1.43638	-0.203497	-0.0303595	-0.100905	0.444376	0.0161348	0.783842	0.295106	-0.558508	0.311306	0.128658	-0.128194	-0.0836868	-0.436776	-0.206288	0.122814	-0.0668823	-0.21843	-0.368928	-0.494612	0.936003	0.110943	0.0322155	0.202318	0.0281001	-0.0177764	-0.0883063	-0.0443322	1.06722	0.732132	-0.262467	-0.0967791	0.00710923	0.137598	-0.13139	-0.597639	0.0215201	-0.238382	-0.104441	-0.385153	-0.170683	0.0397756
RK108_Cancer	0.326825	-0.0888746	0.134688	-0.256793	-0.95351	-0.782993	-2.82239	-2.01218	-0.0621987	-1.47457	-0.715862	0.122879	-0.14293	-1.04501	-2.56306	-0.362492	-0.831753	-0.424932	-0.984021	-0.214748	-1.43638	-1.70928	0.200638	0.212473	-0.0402367	-0.161646	0.677367	-0.158785	0.207148	-1.0389	-1.26203	-0.0154862	-0.0261564	0.0965429	-0.0564647	0.616084	0.639295	0.393141	0.108047	0.278711	-0.209557	0.36062	-0.797563	0.0839759	-0.309152	-0.225977	-0.131882	0.121935	-0.0597553
RK109_Cancer	0.156919	0.540898	-0.034439	0.334714	0.12156	0.361546	-0.0935645	0.6988	-0.348949	0.0176511	-0.0413761	0.0876487	-0.364066	0.229183	1.36891	0.241359	0.134832	-0.329199	0.49498	-0.0136805	-0.352036	0.175215	-0.0809742	0.141953	-0.174247	-0.287279	-0.208701	0.703825	0.0675954	-0.00105314	0.891735	-0.135398	0.329476	-0.256111	-0.299506	0.892066	0.948744	0.293908	0.122248	0.310996	0.171718	0.382617	0.454239	-0.0192312	0.185545	-0.138325	-0.205067	-0.316018	-0.0303259
RK110_Cancer	-0.0299163	-0.328969	0.113668	0.462351	0.467382	-0.0811423	0.0699079	0.270991	0.222825	0.202624	-0.0106077	-0.0182082	-0.287762	0.173725	1.16366	-0.403522	0.0242282	0.553452	-0.604686	-0.0318952	-0.33082	0.187077	-0.0169577	-0.00372671	-0.146773	0.0138239	-0.590847	0.281994	0.237844	0.500855	1.03652	-0.401323	0.0798813	-0.00584945	0.0496469	0.695181	1.01744	0.169037	0.0721803	-0.426121	-0.225894	0.179273	0.640928	0.0123869	-0.0498046	-0.0384663	-0.384432	-0.145498	0.253317
RK111_Cancer	-0.264439	-0.330678	0.244235	-0.0355967	0.71396	-0.110934	1.25144	0.351036	0.0884055	-0.13021	-0.071902	-0.0746288	0.125905	0.1216	-0.159666	-0.124286	-0.504213	0.00502383	0.258942	-0.160785	-0.207746	0.238881	0.0021976	0.120737	0.0433251	0.0682227	-0.498985	-0.502642	0.0251091	0.642496	0.540632	0.0513152	-0.336282	0.0326186	0.507032	-0.132606	0.00984445	0.0970433	-0.0261829	-0.162553	0.144118	0.0263584	0.407775	0.0845046	-0.0842022	0.085421	0.218779	-0.0377796	0.14679
RK112_Cancer	0.10399	-0.0119269	0.046671	-0.0808047	0.341742	-0.0125596	-0.731727	-0.818354	-0.110622	0.486062	0.128748	0.12977	0.0186217	-0.0928236	0.182438	0.844524	-0.000823136	-0.241914	-0.0352263	-0.0335961	0.206667	0.205891	-0.0938324	-0.138731	-0.105843	0.850817	0.0697926	-0.469003	-0.0618396	0.0413704	-0.0433696	-0.056695	0.116453	0.103014	-0.0325199	0.0319329	0.508627	0.556447	0.0618886	-0.208637	-0.0909065	-0.199515	0.211808	0.0459584	0.0869168	0.0170686	0.222471	0.218006	0.144751
RK113_Cancer	0.0144413	0.102255	-0.135862	-0.183071	-0.0322595	0.0437769	-0.403633	-0.721951	0.0693922	0.367438	0.260665	0.0749655	-0.286154	-0.395053	0.27987	0.862711	1.46015	-0.41557	0.351521	-0.0107043	-0.332041	0.481461	-0.137053	-0.069748	-0.0341582	0.545831	0.221679	-0.301574	-0.133224	-0.329231	0.100477	-0.0277962	0.186443	0.0381745	-0.0871709	0.00407767	0.324254	0.541136	-0.0364792	-0.233356	-0.174476	-0.240745	0.637426	0.111339	0.214807	0.0840433	0.124298	0.043327	0.00907709
RK115_Cancer	-0.165751	-0.363611	0.403093	0.176606	0.140523	0.17347	0.608085	1.32401	0.228988	0.226932	0.711646	0.106339	0.119306	0.0879357	1.195	0.00561899	-0.0959977	0.026999	0.60979	-0.0497475	-0.141432	0.442212	-0.0736296	0.148172	-0.00600966	-0.0475111	-0.421376	-0.494368	0.10435	0.213971	0.292572	-0.127836	0.625051	-0.0177588	0.244662	-0.300215	-0.0390399	-0.000288332	0.0713257	-0.0266341	0.42754	-0.286031	0.632106	-0.0446935	1.20948	0.152497	-0.047997	-0.00748153	0.404881
RK116_Cancer	-0.165121	-0.556629	-0.202083	-0.179316	-0.238614	-0.107343	-0.742834	-0.114926	-0.362396	0.0549407	0.471867	-1.27179	-0.0563185	-0.300671	0.931623	0.246811	-0.307413	-0.173336	-0.103642	0.0558505	-0.410284	0.0492518	0.164561	0.195182	0.0681415	0.452721	-0.169209	-0.14015	0.050173	-0.0666178	0.0255915	0.316042	0.0725259	-0.0968775	0.0268281	-0.355384	-0.692606	0.406111	-0.0495361	0.055299	-0.140743	-0.0677892	-0.0788186	0.0399537	0.264071	0.505852	-0.21603	0.161282	-0.143338
RK117_Cancer	-0.131031	-0.567028	-0.172163	-0.172255	-0.221202	0.232282	-0.282045	0.25568	-0.320227	0.354871	0.236008	0.00727269	0.145905	-0.0356254	-0.257456	-0.0216405	-0.559702	0.72609	-0.0979767	0.0641995	-0.321786	-0.047052	0.120978	0.10554	0.186218	0.5811	-0.296348	-0.504711	-0.0466134	-0.33972	-0.408832	0.195363	-0.119388	0.0589832	0.110501	-0.581408	-0.540445	0.170896	0.0440714	-0.0519826	-0.10891	0.155098	-0.384304	0.0533825	-0.0333032	0.280452	-0.0996134	0.171999	-0.0610853
RK118_Cancer	-0.194924	-0.299752	-0.259666	-0.0869989	0.00147468	-0.198197	0.0429237	0.2847	0.179607	-0.353909	0.147162	-0.0652896	0.15333	-0.54454	0.982318	-0.20274	0.0291032	0.260794	0.0526326	-0.0190253	-0.178719	0.180261	0.114953	0.131946	0.0281779	-0.291859	-0.280522	-0.185577	0.0266139	0.06117	0.321552	0.164609	-0.147158	-0.0911918	0.160239	-0.450294	-0.483401	0.0565497	-0.0443504	-0.0778157	-0.0637709	-0.0614836	-0.247198	-0.0785678	0.224681	0.211121	-0.0916798	0.23584	-0.282635
RK119_Cancer	-0.134331	-0.264684	0.226372	0.101314	1.06434	0.125758	0.830502	0.789314	0.482013	0.242188	-0.220814	-0.149985	0.172303	-0.279541	0.715695	0.0832209	-0.0902429	-0.224314	0.202354	-0.114935	-0.158173	0.703734	-0.0121495	0.225197	0.0198631	-0.418831	0.0145096	-0.179	-0.0358767	-0.150625	0.139658	-0.170601	-0.113128	0.00700331	0.272459	-0.267625	-0.386842	-0.0847424	-0.125013	0.0887129	-0.201295	0.344847	0.878258	0.0507695	0.0103497	0.0626396	0.00883739	-0.0688959	0.448555
RK120_Cancer	-0.0501016	-0.818568	0.0872493	-0.18771	0.200599	-0.0262823	-0.66167	-0.444736	-0.106344	0.152429	0.0960238	-0.0388186	0.140059	0.321339	-0.627541	-0.282886	-0.285597	1.06231	0.34541	-0.00371594	-0.268564	0.0367509	0.109122	0.0825369	0.0134238	-0.3726	-0.350004	0.432041	0.0952187	-0.0105498	-0.00111191	0.0406386	-0.0219125	0.0026911	0.0502334	-0.630134	0.083128	-0.0534587	0.0299441	-0.0462601	0.235817	-0.0711452	-0.0229428	0.0515968	-0.0823426	0.13033	-0.19499	0.0201986	-0.0239044
RK121_Cancer	0.284396	0.312559	-0.642302	-0.103814	-0.107245	0.0278681	0.257248	-0.462789	-0.179657	-0.170322	-0.272772	0.130025	-0.104713	0.0823237	-1.62447	0.569219	0.247539	-0.358329	-0.43308	0.164466	0.19361	-0.513159	0.0678336	0.0564868	0.0291482	0.18715	0.107582	-0.0169204	-0.0385486	0.170651	-0.47826	-0.0150365	-0.255211	0.158675	-0.16619	-0.363301	0.204753	0.116726	0.246157	0.097483	-0.145595	-0.160236	-0.544809	-0.0548662	-0.235617	-0.248647	-0.0538831	0.209278	0.00397854
RK122_Cancer	-0.157203	-0.821322	-0.30389	0.178691	-0.0941176	0	0.206858	0.430036	0.142925	-0.653433	0.175073	-0.0676138	0.0770257	0.13071	0.824765	-0.390898	-0.0725543	1.51493	0.304102	-0.144189	-0.414051	-0.244334	0.00494099	0.080422	-0.0606494	-0.34289	0.00674009	1.1893	0.270686	-0.224957	-0.0582421	0.0635222	0.0927	-0.125641	-0.00446856	-0.65805	-0.0257936	-0.0162421	0.140675	0.358679	-0.0393991	-0.22596	0.535094	-0.134898	-0.061624	0.372279	-0.114352	0.095635	-0.124262
RK123_Cancer	0.0256138	-0.420247	0.149255	0.391273	0.260342	0.74216	0.763102	0.46875	0.209031	0.981869	-0.08457	-0.219618	0.00718155	1.23252	1.61264	-0.366103	0.180399	0.368718	-0.129352	0	0.00585815	0.422012	0.0560311	0.0836867	-0.143677	-0.147653	-0.466281	1.27297	0.0471946	-0.0174082	0.291764	-0.287373	0.0875325	0.0506493	0.0660081	0.38318	-0.047443	0.0252089	0.283183	0.378116	0.0906241	0.0638988	0.00321569	-0.119713	0.100884	0.0554463	0.0124125	-0.110092	-0.0116539
RK124_Cancer	0.156881	0.306141	0.328044	-0.172111	-0.151942	-0.350983	-0.0499212	-0.416522	-0.264607	-0.541064	0.0926657	0.404657	0.144697	-0.36914	-0.904125	0.0732237	-0.0467809	-0.234522	-0.428009	0.0548781	0.213516	0.0214935	0.0392387	-0.0641219	-0.165619	0.127259	0.0837281	0.439926	-0.0205207	-0.0240384	-0.19966	-0.024601	-0.0244204	0.172478	0.00513562	0.178177	0.381705	0.0627485	0.0236714	0.147952	0.00316805	-0.156763	-0.354497	-0.165925	-0.218732	-0.135453	0.366037	-0.0614215	0.0694819
RK125_Cancer	-0.209671	-0.193394	0.112678	-0.166944	0.241445	-0.197719	-0.414412	-1.29298	0.0609884	-0.631099	-0.116381	0.197113	0.254565	-0.52815	-0.530117	0.0921557	0.507739	0.0350297	0.255848	-0.0543168	-0.0684162	0.308356	0.0480464	0.0128201	-0.000503328	-0.121856	-0.0370075	0.703011	0.0541559	0.195133	-0.5143	0.0541288	-0.473572	0.264254	0.252206	0.253731	-0.243024	0.175711	0.0958918	-0.244463	0.509652	-0.0373271	0.231799	-0.058993	-0.105645	0.219644	0.38151	0.194026	0.0310636
RK126_Cancer	-0.139447	-0.425195	0.464458	0.111404	-0.0633861	1.1549	0.656539	1.30573	0.35849	0.0012715	0.12792	0.107414	0.12423	0.510851	-0.75924	-0.420381	-0.371349	0.422065	-0.322979	0.0830138	0.134112	-0.577759	-0.11957	-0.0295643	-0.00636819	-0.00373434	-0.376545	-0.317375	0.0894554	0.671265	0.715511	-0.119549	0.0857506	0.0168472	0.322838	-0.289652	-0.547581	-0.258135	-0.046849	-0.441399	0.767967	-0.0307255	0.159631	-0.00102937	-0.264097	-0.0512922	0.043457	-0.138642	0.804157
RK128_Cancer	-0.0688801	-0.203672	0.508798	0.288211	0.800312	0.748369	0.748567	0.704969	0.305458	0.0446401	-0.0570506	-0.109342	-0.0759713	0.243342	0.484902	-0.181073	0.110787	-0.0784472	0.825851	0	0.0476923	1.27439	-0.032444	0.162883	0.0222813	-0.0173826	-0.42725	-0.0548096	0.0201365	0.822839	0.799323	-0.0356922	-0.115607	-0.203237	0.293348	0.269353	-0.327967	-0.0905508	0.00212455	0.00669586	-0.0195642	-0.170231	1.24256	-0.0419286	-0.164995	0.081657	-0.034473	-0.0365319	0.903876
RK130_Cancer	0.0285949	0.592007	-0.214788	0.268773	0.246519	-0.0536878	0.895549	-0.00423218	0.238183	-0.171295	-0.634737	-0.0934338	0.377892	0.288598	-1.69453	-0.370624	0.345067	0.168381	0.218143	-0.156668	0.936877	-1.15582	0	0.013688	-0.0678685	-0.312641	0.0580376	-0.360776	0.0748605	0.554991	-0.314153	-0.264729	-0.287252	0.0232737	0.31896	0.315731	-0.27053	-0.140491	0.0223907	0.139554	0.238564	0.168583	0.459057	-0.0206367	-0.117247	-0.255531	0.0969912	0.0471706	0.721208
RK131_Cancer	-0.121158	-0.523605	-0.178373	-0.117374	0.0650455	0.0498741	-0.609205	-0.291191	0.0562237	0.515379	0.349146	0.0906297	-0.277559	0.133567	0.891777	-0.0547238	-0.0948	0.17231	-0.0500335	-0.0175532	-0.430357	-0.114803	0.118769	0.0925255	0.112727	0.13068	-0.315873	-0.280183	0.0272551	-0.492204	0.0629463	0.106395	-0.0656917	-0.00340827	0.131289	-0.213232	-0.637084	0.195859	0.0325115	-0.105487	-0.267702	0.0734023	0.128597	-0.0367675	-0.0603039	0.117971	-0.0523566	-0.0378466	0.108362
RK133_Cancer	0.0642995	-0.00262199	-0.52299	-0.0406291	-0.104768	0.0161676	-0.106906	0.0164514	-0.0357631	0.318615	0.0153545	0.0972591	0.0275809	0.0247382	-0.573085	0.158256	0.171588	-0.129741	-0.42655	0.0110911	-0.133795	0.301994	-0.0190037	-0.0343919	-0.0682441	0.129211	0.266885	-0.361012	-0.00270257	-0.388181	0.0158596	0.0143906	0.0767527	0.113349	-0.114762	0.05031	-0.0457298	0.238072	0.0626791	-0.091806	-0.277473	0.00322018	-0.652542	-0.0450992	0.152841	0.138347	-0.166201	0.0971686	-0.186204
RK134_Cancer	-0.0574942	-0.594501	0.0376797	-0.107191	0.0983394	0.174396	0.384487	0.725865	0.26758	0.397196	-0.197424	-0.17388	0.200791	0.432765	1.23107	-0.13066	0.43105	0.0286352	-0.0221943	-0.372926	-0.131776	0.312006	0.0338731	0.149237	-0.0831489	-0.318339	-0.0692283	0.27604	0.140969	-0.278555	0.259345	-0.021264	-0.0100258	0.102218	0.147855	-0.161244	-0.0967123	-0.0572979	-0.0554685	0.0076875	-0.289198	-0.0998556	-0.462465	0	0.582972	0.0213457	-0.169748	0.0509709	-0.194957
RK135_Cancer	0.0360872	-0.0775476	-0.46866	-0.202996	0.0180499	0.0600618	-0.396382	-0.377708	0.0213171	-0.424793	-0.0407753	0.102789	0.082358	-0.440831	-1.51241	-0.368333	0.200733	-0.0166628	-0.709149	-0.205904	0.113036	-0.294393	0.0843362	0.107998	0.0281117	-0.235008	-0.221921	-0.918506	0.141816	0.0536622	-0.291147	0.0446164	-0.103454	0.15153	0.103736	-0.0961335	-0.0793109	0.0317909	0.0669433	0.58284	0.382617	-0.0472938	-0.537731	0.0200449	-0.107663	0.0310644	-0.0879725	0.137399	0.0186566
RK136_Cancer	0.01256	-0.324402	-0.397068	-0.182517	-0.235601	0.054062	0.408925	0.928193	0.0690828	0.299338	-0.0861738	0.079299	-0.0703471	0.891181	0.501214	-0.358504	0.257186	0.089561	-0.360698	-0.0468523	-0.160672	-0.264017	0.0923709	0.0677245	-0.0113069	-0.550537	-0.470706	0.390105	0.306067	-0.398663	0.346442	0.0252459	-0.104596	0.185261	0.129534	0.0405779	0.119189	-0.0906014	0.182657	-0.227109	-0.310311	0.146188	-0.400894	0.00518043	-0.225486	0.00163839	-0.247145	0.0716982	-0.14707
RK137_Cancer	-0.0598085	-0.2772	-0.264708	-0.240287	-0.211943	-0.00183276	-0.0979066	0.246644	-0.169569	0.163711	0.623391	0.236973	-0.230908	0.0446049	0.682445	0.137214	-0.243207	-0.127047	0.12618	0.00773214	-0.45765	0.20001	0.121247	0.152726	0.0653952	0.413566	-0.0385182	0.223567	0.0536997	-0.151256	0.148397	0.198233	0.11897	-0.109299	-0.0592636	-0.23406	-0.279009	0.339229	0.169377	-0.175658	-0.306815	-0.016975	0.0636043	0.0184195	0.0758555	0.303728	-0.170528	0.0103943	-0.114711
RK138_Cancer	0.227653	0.754242	-0.442981	0.33522	0.210487	-0.139396	1.1324	0.12223	0.264865	0.019466	0.0502469	0.211331	-0.234277	-0.460915	-0.713228	1.38028	-0.276009	-0.412849	0.100641	-0.267238	-0.28331	-0.0411807	-0.0748314	-0.0126619	-0.0742217	-0.263226	0.195206	-0.642598	0.0142043	-0.261755	-0.356341	-0.171972	0.238654	0.172006	-0.484423	-0.113537	0.405612	-0.665859	0.091145	-0.172458	-0.201987	-0.734897	-0.0723812	0.33081	0.731838	-0.0559175	-0.0383954	0.626316	0.168844
RK139_Cancer	-0.244659	-0.56238	-0.0160119	-0.148349	-0.0301477	-0.0519302	0.56119	-0.233472	-0.141122	-0.0472664	0.0180506	-0.115189	0.0621495	-0.48066	-0.590526	0.0722699	-0.0045457	0.15519	0.0992065	-0.00214201	-0.199546	0.146613	0.0874079	0.143247	0.0881999	0.0813295	-0.33337	0.326799	-0.0748067	-0.40161	-0.609203	0.180004	-0.416133	-0.0266267	-0.0349085	-0.0256129	-0.0823113	0.119079	-0.122082	-0.160579	-0.0284382	-0.0936459	-0.302764	0.1652	0.123368	0.1682	0.136646	-0.0974769	-0.157593
RK140_Cancer	-0.157702	-0.294693	-0.150683	-0.114403	-0.0448825	-0.113863	-0.329786	-0.0219325	-0.145112	0.145726	0.038962	-0.147236	-0.0999371	-0.197152	0.47086	0.116102	-0.196101	-0.307924	-0.0839227	0.0338158	-0.0933088	0.0152416	0.0480242	0.116865	0.103744	-0.0305463	-0.108816	-0.216599	-0.117812	0.123092	0.275651	0.149736	0.0109426	0	-0.00752974	-0.259125	-0.162865	0.321945	-0.0674109	-0.180667	-0.194372	0.0873258	-0.239668	0.0271123	0.22454	0.192612	0.00213193	-0.00877931	-0.267916
RK141_Cancer	-0.201567	0.058567	0.328078	-0.0657348	-0.147355	0.208007	-0.153246	-0.417154	0.115732	-0.119624	-0.212622	-0.2	0.139496	0.165074	1.02256	-0.173878	-0.107552	-0.112219	0.256641	-0.112485	-0.228363	0.323783	0.00682454	0.119867	0.0248851	-0.1697	-0.120589	0.458859	-0.0783873	0.409254	0.60733	0.0198906	-0.331486	0.0923276	0.17109	-0.151329	-0.737502	0.0295994	-0.042926	-0.140705	-0.114248	0.0734779	0.425798	0.121339	0.0614058	0.170259	-0.088929	0.0227881	0.00502506
RK142_Cancer	0.630895	1.94192	0.134488	-0.237151	-0.777997	-0.325591	-1.67893	-1.21303	-0.35431	-1.25415	-0.823545	0.227144	-0.226709	-0.539348	-0.0980755	1.25946	0.0686578	-0.943633	-0.984326	0.502413	-0.491548	0.475308	0.161345	0.16639	-0.00555719	-0.5987	1.00944	-2.82728	0.062893	-1.94483	0.32484	0.423808	0.24658	0.0793525	-0.661853	0.859341	0.0171534	0.547791	0.134357	0.272735	-0.0312885	-0.231726	-0.36178	0.517534	0.328618	-0.0868421	0.581926	0.18155	0.245876
RK143_Cancer	-0.143297	-0.492758	-0.407035	-0.16636	-0.21739	-0.339311	-0.506918	-0.00979292	-0.365831	-0.423748	0.239935	-0.0377136	0.103781	-0.557124	0.301052	-0.0383525	-0.139889	0.190245	-0.412036	0.0220064	-0.334374	0.0355316	0.166638	0.239929	0.207624	0.0407878	0.0341271	0.0912164	0.0283706	-0.311947	-0.159957	0.363193	-0.0620598	-0.0829261	-0.059379	-0.260378	-0.631181	0.199056	0.122534	-0.0170085	-0.24324	-0.0171624	-0.515916	0.0276242	0.307887	0.370566	-0.217704	0.0440452	-0.420373
RK144_Cancer	-0.186713	-0.293602	-0.241709	-0.206624	-0.0148656	-0.0310427	-0.0323716	0.0256577	-0.103532	0.143164	0.0966834	-0.136683	-0.108982	-0.35831	1.25349	0.0592713	0.0925622	-0.160419	0.24124	0.097664	-0.0141782	0.38667	0.0359835	0.195305	0.0871247	0.184998	-0.40008	0.482382	-0.0562372	0.0291802	0.41939	0.105956	-0.137432	-0.104062	0.107569	-0.100815	-0.499189	0.186472	-0.0327092	0.0244216	-0.314423	-0.014434	0.202201	-0.10181	0.406511	0.13715	-0.228784	-0.106682	-0.104845
RK145_Cancer	0.156108	0.321962	0.200658	-0.0697096	0.477411	0.0791088	-1.4179	-1.19786	0.104631	0.781616	-0.0381211	0.139888	-0.31326	-0.63623	0.0348047	1.31805	0.131596	-0.730326	0.359411	0.502744	0.580783	1.20969	-0.213109	-0.159991	-0.220915	0.829449	1.15489	-0.699005	-0.0365808	-0.159693	0.1703	-0.211891	0.394099	-0.040979	-0.100745	0.484827	-0.087748	0.275729	-0.0457846	-0.503969	-0.200134	-0.651653	0.416356	0.165886	0.138027	0.593352	-0.0471681	0.523747	-0.0258301
RK146_Cancer	0.179755	1.16786	0.826798	0.524239	0.663939	-0.175335	-1.1715	-0.797903	0.434377	0.238229	-0.0249756	0.295702	-0.298717	-0.372568	0.324	0.790706	0	-0.66657	0.51391	-0.115207	-0.332728	0.363407	-0.169718	-0.140254	-0.250761	1.44182	0.539827	0.537383	0.0792619	-0.286855	0.438302	0.380323	0.189213	-0.139583	-0.0589118	0.250922	1.15222	0.302343	-0.0937458	-0.529022	0.0068324	-0.448607	0.67268	0.0867036	-0.130238	-0.0898248	-0.17313	0.134739	-0.0410371
RK147_Cancer	0.0320186	0.189345	0.0447535	-0.17959	-0.372277	-0.212987	-0.846948	-0.933216	0.165496	-0.588295	-0.244898	0.107965	-0.0630943	-0.708622	-1.85133	0.179723	0.22839	-0.304682	-0.0434564	-0.197708	0.035749	-0.335474	0.0912617	0.086089	0.0838696	-0.225002	0.0755569	-0.83906	0.136178	-0.173598	-0.87262	0.00598423	-0.174435	0.173124	0.22717	-0.0841475	0.176285	0.125638	0.0382593	0.439705	1.10002	0.000786944	-0.105044	-0.103724	0.0356331	0.14066	-0.0568133	0.400663	0.00883773
RK148_Cancer	-0.08938	-0.563083	0.246838	-0.110357	-0.258708	0.219106	-0.00876246	0.205146	-0.37865	-0.495342	0.298796	-0.065381	-0.0736079	-0.192459	-0.0828609	-0.0876955	0.141635	-0.0789964	-0.672144	0.209833	-0.215153	-0.363158	0.169181	0.104397	0.12838	-0.0493676	-0.340748	0.134551	0.0577658	-0.153504	0.0655822	0.310392	-0.0334179	-0.0706164	-0.190932	-0.164368	-0.150702	0.0733648	0.0823644	0.114296	-0.0615239	-0.206626	-0.433484	0.112446	0.151307	0.392174	-0.304081	0.0451876	-0.276513
RK149_Cancer	-0.0476259	-0.146964	-0.202754	-0.0974011	-0.010467	0.0294983	-0.663168	-0.295103	-0.13592	0.311877	0.280747	-0.0348225	-0.244991	-0.0339405	0.97511	0.477817	-0.0445576	-0.302866	0.0553379	0.253835	0.214689	0.519598	0.0282252	0.0875919	-0.0127991	0.180703	0.0369413	-0.0764542	-0.00896507	0.0258966	0.639359	0.0271181	0.354685	-0.157713	-0.243968	0.00132274	-0.12009	0.0667562	0.0632729	-0.273396	-0.156761	0.00843057	0.111209	-0.0293605	0.221126	0.190174	-0.299399	-0.0616244	-0.28127
RK150_Cancer	-0.053201	-0.41942	-0.234242	-0.111685	-0.511139	0.30171	-0.0377545	0.186704	-0.199019	0.218899	0.662987	0.193045	-0.252971	0.280926	2.05769	-0.12764	-0.0339855	0.0280064	-0.255742	0.072975	-0.348459	-0.0862868	0.127018	0.135829	0.0826473	0.277718	-0.23115	0.636551	0.116959	-0.353733	0.128888	0.0559418	0.146416	0.0868777	-0.0905674	-0.433922	-0.388945	0.1455	0.159731	-0.0386175	-0.261483	0.182313	-0.305421	0.00552685	0.0418254	0.36251	-0.246031	0.0192289	-0.0175382
RK151_Cancer	-0.157367	-0.528589	0.208717	-0.0893541	0.167261	0.201844	0.472772	-0.624999	-0.00109016	-0.453774	-0.0805787	-0.234706	0.08385	-0.0266051	-0.142888	-0.0746736	-0.50468	-0.0578817	-0.886071	-0.0415895	-0.13542	0.0972984	0.019685	0.0656757	0.0325226	0.00166798	-0.37929	-0.368532	-0.117399	0.396125	-0.303756	0.115349	-0.221432	0.180873	-0.0191813	-0.194511	-0.119845	0.0719908	-0.159615	0.0981464	0.28092	-0.125024	0.13909	0.148935	0.199265	0.0740003	0.183226	-0.0927433	0.0120799
RK152_Cancer	-0.0972869	0.0391571	-0.159276	-0.17958	0.108146	0.0359108	0.371096	0.250364	-0.13119	0.441454	-0.12033	-0.0962449	-0.0724886	-0.101339	0.467828	0.314221	-0.0158485	-0.209531	0.122972	0.033936	0.134946	0.312608	-0.017949	0.0107715	-0.000475218	0.479869	0.146641	0.172225	-0.0417512	-0.355146	0.0134347	-0.103286	0.112702	0.10993	0.032775	0.0642524	0.34034	0.423313	-0.0384751	0.00286123	-0.196658	-0.106814	0.0753312	0.100996	0.0950715	0.0187628	0.116104	-0.0742527	-0.264739
RK153_Cancer	0.394381	0.36656	0.101828	-0.239287	-0.161063	-0.0936861	-1.66847	-1.38059	-0.198732	0.182181	-1.12577	0.0471702	-0.134037	-0.797879	-0.0673514	2.42462	1.01593	-0.643235	-0.534585	0.588238	0.616647	0.553815	0.118129	-0.0295891	0.0560193	-0.354235	1.04091	-1.82253	0.146276	-0.416624	-0.415192	0.0682167	0.0691053	0.471878	-0.392008	0.633875	0.188797	-0.132827	0.138963	-0.173552	-0.467604	-0.322548	-0.867194	0.595672	-0.169417	0.252502	0.0712014	0.67685	0.211506
RK154_Cancer	-0.0840626	-0.127685	-0.302056	-0.195642	-0.337737	-0.214891	-0.128682	-0.0304122	-0.164833	-0.298674	0.308337	0.188995	-0.0838194	-0.0420836	0.160651	-0.100807	0.115694	-0.235515	-0.388331	-0.071692	-0.14641	-0.26952	0.0769246	0.101345	0.136881	0.176564	0.15577	0.137732	0.0334021	-0.18214	-0.0733916	0.143426	-0.0010998	0.0706891	0.0384096	-0.286671	-0.0780712	0.172466	0.101584	0.145285	-0.210816	0.0536973	-0.623228	0.0194358	0	0.242144	-0.204346	-0.0275342	-0.147886
RK155_Cancer	-0.138646	-0.640742	-0.356443	-0.0961869	-0.0331834	0	-1.28671	-0.347066	-0.166868	0.0759906	0.224276	0.19246	0.217012	0.058626	0.396577	-0.392801	-0.462254	0.514716	0.159757	0.0878641	0.0685199	0.151579	0.1096	0.114622	0.00231943	0.254358	-0.166243	-0.127804	0.105483	-0.0772823	0.619124	0.226477	-0.0973402	-0.223644	-0.122957	0.213279	0.0377672	0.0958839	-0.226808	-0.113064	-0.206979	0.108417	-0.310098	-0.0999382	0.118594	0.171553	-0.329918	-0.292735	-0.0151535
RK156_Cancer	-0.155843	-0.302193	0.052274	0.097212	0.013143	0.0524276	-0.211948	0.285075	-0.202277	0.0664808	0.0068835	0.0914195	0.183652	-0.263009	-0.492036	-0.173142	-0.501633	0.0580889	0.22269	0.381395	0.100527	0.54458	0	0.0838464	0.0130612	0.10092	-0.270458	0.113831	-0.0392347	-0.0728916	-0.115151	0.0259223	0.241631	-0.254842	-0.506114	0.492224	0.526611	-0.111792	-0.316981	-0.203727	0.233559	-0.168476	-0.179679	-0.0448096	0.457815	-0.0715674	-0.288591	-0.343059	-0.105205
RK157_Cancer	-0.145385	0.401391	0.239174	0.154494	0.161706	0.352391	0.336067	-0.9224	0.172922	-0.159876	-0.333206	0.000873355	0.0770329	0.225525	-1.59079	-0.389359	-0.0901461	0.296897	-1.25235	0.247621	0.176288	-0.0569115	-0.0551545	-0.0907147	-0.0791544	0.50459	-0.563666	-0.39362	-0.0688945	0.635457	-0.812824	-0.275064	-0.0740221	0.0157254	0.0229392	0.623154	-0.0468822	-0.319039	-0.173501	0.393808	0.712251	0.259371	-0.14338	-0.0930766	0.698013	-0.201076	0.0391155	-0.222559	0.434119
RK159_Cancer	0.0130967	0.319448	-0.59823	0.583631	0.825149	-0.262613	0.099581	-0.14262	0.322788	-0.043975	-0.50302	0.0988031	0.272838	0.151179	-0.654109	-0.670847	0.255367	-0.0516334	0.982984	-0.269624	-0.231392	-0.0155594	-0.145608	0.09207	0.0750933	-0.444859	-0.0784003	0.0735381	0.00694076	0.880356	1.26648	-0.314078	0.191643	-0.064481	0.502917	0.882144	-0.248356	-0.181977	-0.151624	-0.503262	0.310003	-0.35084	1.5568	0.142827	-0.0409377	-0.143294	0.144889	-0.0832097	0.206518
RK162_Cancer	-0.112074	-0.401631	0.128599	-0.0289248	-0.382881	-0.243525	-0.554593	0.1088	-0.0395002	0.0295928	0.515513	0.383742	0.123888	0.329455	0.838316	-0.352711	0.438713	0.31406	-0.347149	-0.0262924	-0.365456	-0.469087	0.0829019	0.0262049	-0.0184935	-0.472607	-0.462784	-0.738927	0.0841135	-0.350826	-0.139064	0.1088	0.0214851	0.00037759	-0.0583807	0.483407	-0.0598595	-0.0899614	-0.0378355	0.444695	-0.141498	0.0539146	-0.358684	-0.129768	-0.0699461	0.201356	-0.11001	-0.0519533	-0.125218
RK163_Cancer	0.322649	0.396043	-0.139586	-0.124469	0.317766	-0.101943	-0.470284	-1.03643	0.281802	0.443903	-0.955127	-0.0440956	-0.221744	-0.450505	0.290274	1.72234	0.213737	-0.650803	0.285005	0.37562	0.281629	0.204709	-0.026136	-0.0881881	-0.0231875	-0.211923	0.961766	-0.591649	0.0419475	-0.149316	-0.163934	-0.0248	0.215728	0.244872	-0.377794	0.415736	0.167431	-0.0147065	0.0855774	-0.0447936	-0.0837688	-0.406618	-0.0977976	0.372041	-0.130629	0.0232041	-0.162861	0.481896	0.0361962
RK164_Cancer	-0.131814	-0.579886	-0.284923	-0.164225	-0.437519	0.200499	-0.47427	0.079179	-0.36848	0.382446	0.280487	-0.0781079	-0.0620466	-0.0442654	0.632942	-0.292698	-0.177286	-0.15883	-0.380706	0.152722	-0.145768	0.105381	0.143225	0.190445	0.07737	0.567724	-0.380577	0.175457	0.0246017	-0.189556	0.155947	0.174059	-0.0249666	-0.116855	-0.280974	-0.215449	-0.374805	-0.254533	0.108189	0.0758327	-0.168817	0.0667217	-0.688953	0.00287159	0.223738	0.37684	-0.285557	-1.66927e-05	0.0430394
RK165_Cancer	-0.141835	-0.698579	0.174021	0.0256981	-0.0403979	0.0762693	-0.873998	-0.338355	-0.0164264	0.0284947	0.172115	-0.123697	-0.203334	0.0711421	0.905954	-0.382596	-0.167629	0.0638695	0.164399	0.264831	-0.196231	-0.138715	0.149788	0.0428503	-0.0419025	0.217013	-0.34211	0.679533	0.0281863	0.145336	0.389075	0.00755207	-0.0470317	-0.147084	-0.242772	-0.216899	-0.13248	0.172942	0.111523	-0.0918909	0.226655	0.142183	0.344971	0.119796	0.134985	0.418789	-0.244583	-0.0101551	0.0881589
RK166_Cancer	-0.118145	0.167717	-0.0294542	-0.0988427	0.605482	0.120062	-1.3602	-0.920844	0.212107	0.426418	-0.0302876	0.17076	0.116962	0.0676268	0.406708	0.141923	-0.120321	-0.227202	0.579787	-0.0301155	-0.158802	0.518747	-0.0593087	-0.0419234	0.0675179	0.0129311	0.418335	-0.39335	-0.0993997	-0.243059	-0.00730467	-0.0936899	0.385651	0.101388	0.169061	0.0381918	0.158948	0.0890954	-0.0518648	-0.271191	0.0465289	-0.360931	0.891357	-0.0736288	0.0819232	0.112464	-0.0265209	-0.0213941	-0.14537
RK167_Cancer	-0.178172	-0.223456	-0.244859	0.180354	0.0983607	0.144446	0.979166	0.609903	0.0157762	-0.0809134	-0.0559911	-0.278233	0.264443	0.236388	0.421976	-0.180979	-0.0547526	0.6715	-0.453263	-0.0751143	-0.048074	0.766744	-0.050866	0.0592729	-0.0157714	0.767209	0.392833	0.0887536	-0.0953085	-0.0875988	0.153759	0	-0.163559	-0.129163	0.0241899	-0.111658	-0.562129	0.0268574	-0.118193	0.00438033	0.145656	-0.014436	0.590779	0.11447	0.325393	0.0760937	0.283324	-0.152497	0.04382
RK169_Cancer	-0.0217247	0.859668	0.225549	0.0417081	0.00175729	0.200415	1.82834	1.08557	-0.0388635	0.15932	-0.660882	-0.00447105	-0.159843	0.120412	0.254549	0.128341	0.0983798	-0.420725	-0.386802	0.100478	0.743579	0.49267	-0.0954951	-0.063381	-0.169551	0.5157	0.412241	0.561794	-0.233887	0.0553746	0.0270711	-0.337533	0.0385645	0.0775511	-0.122858	0.587288	0.397054	0.0724213	-0.170546	0.248232	0.0464345	0.147421	-0.365553	0.155461	-0.309936	-0.0766719	-0.0165149	-0.0642843	0.00455891
RK170_Cancer	-0.094556	0.644898	0.219727	0.187875	0.211734	-0.357095	-0.485343	-0.817679	-0.129154	0.0116675	-0.326584	-0.0208211	0.230345	-0.588943	-1.37685	-0.247201	0.0230182	0.0169199	-0.000819064	-0.128561	0.307405	-0.0934957	-0.00734656	0.0694757	0.0302586	0.354571	-0.0791459	-0.791332	0.0161008	0.0985313	-0.553539	-0.0857264	-0.147804	0.00890981	0.21848	-0.0240781	0.0517638	0.0672534	0.0523307	0.125279	0.0430815	-0.066093	0.134406	-0.0209794	-0.159921	-0.13965	0.129563	-0.162684	0.0397107
RK171_Cancer	0.0460843	0.262206	0.0521642	0.0655132	-0.158522	-0.250805	-0.337916	-1.15432	-0.300294	-0.266226	-0.0547967	0.134336	-0.00543737	-0.435511	-1.66649	0.308792	-0.14228	-0.352133	-0.309612	8.59967e-05	0.277299	-0.36676	0.0386632	0.0488546	0.0989066	0.285252	-0.0697169	-0.592223	-0.0181112	-0.206779	-0.65458	0.0595717	-0.158889	0.0838502	-0.0490404	-0.0513217	0.1655	0.351926	0.16701	0.298377	0.0731449	0.217753	-0.30823	-0.0554047	-0.00635492	-0.0221343	-0.249814	-0.0810821	-0.123607
RK172_Cancer	-0.113435	-0.28986	0.301576	0.0116637	-0.146773	0.552064	0.605185	0.613881	0.0511399	-0.305651	0.136061	-0.147592	0.11228	0.352766	1.60809	-0.226167	-0.311963	-0.125042	0.334997	-0.142442	-0.194376	-0.0690183	0.0578302	0.113842	0.154145	-0.229324	-0.381056	0.218335	-0.109325	0.654476	0.712276	0.0783662	-0.0151199	-0.128688	0.236067	-0.0700204	-0.156514	-0.0217724	-0.0155845	-0.0339343	0.338694	-0.0129558	0.449254	0.0877033	-0.136736	0.178541	-0.116293	-0.254953	0.0557891
RK175_Cancer	-0.0782568	-0.25477	-0.254386	0.0285367	0.254439	-0.0552432	-0.0825077	0.6495	0.0231016	0.153071	0.803808	0.545404	0.122118	0.142399	-0.949877	-0.171151	-0.236216	0.0705134	-0.128256	-0.111081	0.0841827	-0.0687236	0.0464893	0.0417349	-0.000586381	-0.451555	-0.131141	-0.409605	-0.0514542	0.0508563	0.191132	-0.0122529	0.400218	0.0656764	0.0271632	-0.230509	0.0787858	0.0699816	-0.0112009	0.148803	0.24821	0.333135	-0.29443	0.00330818	-0.235989	-0.0128559	0.0359408	-0.203691	-0.0749419
RK176_Cancer	0.0709109	-0.110904	-0.253748	-0.21041	-0.13231	-0.059292	0.847715	0.443091	0.171972	-0.816985	-0.366835	0.00593998	0.0492575	0.145586	-1.77159	-0.437877	-0.140948	-0.0408607	-0.720898	0.282236	0.211132	-1.31252	0.0735564	-0.0592645	0.0671061	-0.529144	-0.630781	0.238304	0.125856	0.12029	-0.610937	-0.0894429	-0.038742	0.226475	0.0678085	-0.268791	0.0741816	-0.260991	0.0514354	0.0366818	0.906528	0.182566	-0.757269	-0.0493565	-0.616182	-0.231725	0.00388098	0.0172039	0.109305
RK177_Cancer	1.29671	0.715406	0.184757	-0.0454261	-0.10865	-0.394884	-1.33113	-1.23136	0.0157933	0.121202	-0.78703	0.35987	-0.078999	-1.0647	-0.418031	1.64072	0.321551	-0.653781	0.0317169	0.265652	-0.476431	0.162339	0.176742	-0.192056	0.110283	-0.302918	1.18251	-1.42826	0.123715	-1.20446	-0.325068	0.397487	0.0935879	0.00598613	-0.578591	0.348873	0.315109	-0.191981	-0.015114	-0.297281	-0.243665	-0.536654	-0.428995	0.277818	-0.249304	0.0830762	0.226696	0.485012	0.391114
RK178_Cancer	0.0443171	0.4137	-0.362828	-0.172633	-0.287219	-0.366277	0.363295	-1.24207	0.10515	-0.473615	-0.196722	0.0807136	-0.000373216	-0.929271	-1.72171	-0.26056	0.474743	-0.0969788	-0.433344	-0.222472	0.092467	-0.917511	0.160856	0.0841071	-0.00748987	-0.463208	-0.00899681	-0.854943	0.0749738	-0.185731	-1.0108	0.0430675	-0.216276	0.170877	0.0542081	-0.228365	-0.200767	-0.00288026	0.0234314	0.238523	0.0756459	0.368161	-0.528114	-0.0121261	-0.134805	-0.100288	-0.0952796	-0.00488771	-0.196191
RK179_Cancer	-0.0127134	0.181025	0.0504937	0.0452697	0.145889	0.28968	1.03164	0.679101	0.0206764	0.573803	-0.0792008	0.0758814	-0.326654	-0.0134432	0.681482	0.867811	-7.4147e-05	-0.740017	0.487854	0.100454	0.0838732	0.473323	-0.135221	0.0576314	-0.0944024	0.0708238	0.589443	-0.0832914	-0.000427922	-0.0640563	0.655296	-0.136965	0.340162	-0.0876019	-0.18045	0.281589	0.0996394	0.118903	0.0779648	0.149911	-0.129139	-0.220249	0.434727	0.0989636	0.272184	-0.0506698	-0.149998	-0.0202008	-0.126004
RK180_Cancer1	0.241882	0.87498	-0.0356227	-0.127443	-0.474591	-0.115223	-0.104113	-1.10434	-0.154054	-0.295886	0.221951	0.32812	-0.215014	-0.589625	-0.439051	0.381313	0.161171	-0.686117	-1.13852	0.0817454	-0.0460588	0.26307	0.0173061	0.175744	0.0949557	-0.239787	0.862378	-0.586689	0.0330407	-0.6576	-0.240246	0.239289	-0.163613	0.171641	-0.271601	0.0866182	0.321331	0.3365	0.227113	-0.101841	0.282822	0.00272126	-0.419659	0.0550858	0.0578259	0.029003	0.167948	0.140181	-0.236226
RK180_Cancer2	-0.24785	-0.252844	0.15507	0.162174	0.0515912	0.464645	0.800461	1.01629	-0.0672667	0.737062	0.0739132	-0.048556	0.147129	0.236839	1.23863	-0.132202	-0.192472	0.0737694	0.470885	-0.0299906	-0.0744481	-0.032935	-0.0254255	-0.0835002	-0.0264281	-0.356705	-0.200574	0.272008	-0.0674418	-0.133105	0.560282	-0.122045	0.0950423	-0.129266	0.10654	0.211059	0.0503197	0.238646	-0.130618	0.0515126	0.321965	0.0407734	0.320843	-0.10196	0.245164	-0.0205533	0.0981135	-0.241845	0.153633
RK181_Cancer	-0.328666	-0.19146	-0.176306	0.0521967	0.294276	-0.12062	0.688961	0.51385	-0.0320302	0.068664	-0.0889123	-0.177033	0.139855	0.190921	0.610804	-0.486779	0.367446	0.204779	0.692834	0.0784279	-0.290258	0.0289605	0.0659937	0.0357076	-0.00185698	-0.575916	-0.290995	1.12973	0.00388615	0.134024	0.835873	0.0111365	0.0828546	-0.0817874	0.1684	-0.288548	-0.389061	-0.156097	-0.162361	-0.302086	-0.211902	0.128077	0.175692	0.100391	0.0102329	0.129549	0.0450554	-0.100632	-0.153843
RK182_Cancer	0.0960526	0.547032	-0.401236	0.412868	0.588372	0.226458	1.36478	0.913486	0.142163	0.0481808	-0.904659	-0.108393	-0.228872	0.383269	-0.909336	0.13967	0.35512	-0.547759	0	-0.167391	0.364067	0.0945882	-0.135732	-0.162245	-0.203101	1.01716	0.494649	-0.602565	-0.0406229	0.469502	0.225241	-0.351456	0.0360075	0.0822011	0.129501	0.747602	0.299065	-0.0631725	0.0613831	0.499439	0.308445	-0.0169777	-0.0251865	0.233969	0.247934	-0.402113	-0.0322075	-0.125882	0.0597349
RK183_Cancer	-0.121757	0.0233151	-0.245941	-0.0115489	0.0568592	0.0776247	0.638338	0.556501	-0.269248	0.558024	-0.100128	-0.108079	0.0608075	0.00357139	0.777082	-0.0858818	0.10607	0.0492141	-0.0437703	-0.113481	-0.0185902	0.500371	0.0681579	0.0735044	0.0223168	-0.547194	-0.0528385	0.0339198	-0.0451924	-0.531547	0.0387866	-0.042479	0.0453992	0.118593	0.116061	0.0317488	0.133836	0.0589953	0.148368	-0.0487139	-0.156386	-0.0545921	-0.156622	0.0837972	-0.08184	0.0284757	-0.0174461	-0.129885	-0.213917
RK184_Cancer	0.283773	1.36359	-0.39093	0.371861	0.524771	0.0289503	-0.107814	-0.583728	-0.0918662	0.130298	-0.373893	0.211926	-0.204665	-0.257404	-0.378341	0.98164	0.201598	-0.746768	0.514751	0.104496	0.459042	0.945786	-0.0548495	0.272688	-0.0874731	-0.0849429	1.18892	-0.615528	0.0563046	-0.434863	-0.150943	-0.144232	0.32728	0.2494	-0.10376	0.79749	0.0849544	0.0509568	0.171219	-0.0235715	0.0191014	0.0699951	0.265721	0.0752144	0.291052	-0.314935	-0.745451	-0.0462877	-0.067786
RK185_Cancer	-0.013899	0.117701	-0.0817955	0.102682	0.33834	0.267866	0.250557	0.538855	-0.201192	0.461236	0.0274887	-0.0245998	0.0844026	0.0464687	0.414753	-0.191648	-0.216184	-0.00773473	0.569207	0.0421682	-0.0151102	0.415062	-0.0181743	-0.0657455	-0.0742521	0.0913341	-0.141035	-0.185855	-0.084599	-0.405417	0.204151	-0.0486025	0.244142	-0.0307804	0.063355	0.0247001	0.327764	0.431873	0.0392678	0.0684805	-0.197672	-0.24182	0.356763	-0.546848	0.0775853	-0.00443673	-0.0638705	-0.183393	-0.167079
RK186_Cancer	-0.230018	-0.353666	-0.271727	-0.0417627	-0.0952887	0.311035	0.50137	0.689781	-0.0299	0.0314075	0.0375723	-0.120741	0.0644759	0.0787214	1.59204	-0.280375	-0.271616	0.23665	0.0147498	0.036415	0.418726	0.0209685	0.0139912	0.0522094	-0.0261197	-0.266774	-0.207155	0.863461	-0.0695392	0.0591439	0.637515	0	-0.0839719	-0.1559	0.202309	-0.0383359	-0.327946	-0.100933	-0.100112	0.0979356	-0.231203	0.208874	0.105073	-0.0994381	-0.0694052	0.143791	-0.106758	0.0176204	-0.21986
RK187_Cancer	-0.0594668	-0.17794	-0.352327	-0.173735	-0.470729	-0.338763	-0.387635	-0.17442	-0.371965	-0.596768	0.368301	0.0747612	-0.0105657	-0.702362	-1.17473	-0.0425006	-0.551796	-0.343058	-0.666454	0.117878	-0.409201	-0.563701	0.267886	0.214562	0.231551	0.17364	-0.244009	-0.248575	0.0685503	-0.251657	-0.556708	0.379873	-0.0829755	-0.0466532	0.00515922	-0.299168	-0.46216	0.245582	0.0807246	0.164682	0.161967	0.173832	-0.85407	0.107556	0.165572	0.337426	-0.216485	0.135338	-0.319161
RK188_Cancer	0.0847272	0.365284	-0.0171968	0.0658085	-0.52566	-0.511011	-1.75723	-1.36997	-0.222914	-0.577665	-0.507006	0.0239109	-0.0032231	-0.724263	-2.18281	0.469382	0.0695359	-0.37927	-0.767239	-0.173448	0.332811	-1.09283	0.139601	0.0698698	0.053738	0.281469	0.591327	-0.123091	0.030673	-0.564093	-1.08741	0.0343127	0.02505	0.0834269	-0.132126	-0.00714685	0.248504	0.197214	0.0419649	-0.0650497	-0.0578801	-0.0341077	-0.811209	-0.108044	-0.233802	-0.117546	0.0728708	0.205125	-0.0424344
RK189_Cancer	-0.053145	-0.0743398	0.860517	0.0395995	0.335277	-0.301312	-0.889188	-0.742693	-0.189407	-1.09651	-0.332836	0.0394541	0.35403	-0.011717	0.917643	-0.703108	-0.0186195	0.274057	-0.00562535	-0.326043	-0.483797	-0.0336406	0.0881939	0.0569383	0.050812	-0.999485	-0.121962	0.0793205	0.221548	0.257598	0.250468	-0.129552	0.316172	0.0102499	0.318308	0.23171	0.422837	-0.415913	0.0909388	0.123764	0.490543	-0.0450573	0.362857	-0.240211	-0.188942	0.0177686	0.116685	-0.123181	0.0999506
RK190_Cancer	-0.0426226	-0.574101	-0.176528	-0.16261	-0.531469	-0.246056	-0.317907	0.142737	-0.290659	-0.342386	0.334553	0.171988	-0.0619995	-0.0744171	-0.168116	-0.245154	-0.0892686	0.0828189	-0.505749	0.0643392	-0.359639	-0.0397084	0.21254	0.135242	0.117617	0.133644	-0.237587	0.617366	0.149323	-0.2547	0.0632203	0.217927	0.027312	-0.0603396	-0.158709	-0.0851277	-0.00998556	0.115819	0.221516	-0.142225	-0.22721	-0.0367564	-0.511089	0.0432221	0.0150715	0.341535	-0.165412	0.0242173	-0.284034
RK191_Cancer	0.173854	0.540884	-0.134253	-0.00216911	0.122614	-0.027798	0.755747	-0.180528	-0.0850783	0.34839	0.0510315	0.247104	-0.300946	-0.356629	0.104596	0.76498	0.243914	-0.739271	-0.153835	0.246899	0.0555268	0.894612	-0.093011	-0.0640204	-0.178943	-0.136923	1.05217	-0.601979	-0.0472217	-0.522435	0.335879	-0.226327	0.27649	0.18651	-0.527428	0.352933	1.32981	0.613955	0.288638	-0.0849423	-0.255873	-0.469512	0	0.07772	0.130106	-0.012136	0.174097	0.00033341	-0.232437
RK193_Cancer	-0.0754531	-0.470153	-0.0280886	-0.329452	-0.173158	-0.0652074	0.331397	-1.46578	-0.161513	-0.696145	-0.0441784	-0.100329	0.117524	-0.861837	-2.08239	-0.117369	-0.598892	-0.125211	-0.111234	-0.203117	-0.117556	-0.855585	0.219262	0.127609	0.216943	-0.376297	-0.283264	0.316287	-0.0101411	0.0333709	-0.934151	0.264092	-0.496408	0.17226	0.227923	-0.565546	-0.187243	0.334131	-0.0336613	0.00314307	0.351701	0.204792	-0.309609	0.0133944	-0.187594	0.0598268	0.134043	0.0945642	-0.1334
RK194_Cancer	0.218661	1.79503	0.122617	0.0782438	-0.169625	0.173768	-1.73716	-1.35881	-0.140775	-0.821334	-1.04607	-0.163528	-0.209548	-0.435956	0.280609	0.972525	0.231526	-0.825488	-0.569557	-0.0976485	-0.677185	-0.000295694	-0.0551175	0.03958	-0.0742963	-0.422485	0.536175	-0.963583	0.0732698	-0.85167	0.239862	0.170046	-0.215506	0.121387	-0.405914	0.597605	0.656758	0.430199	-0.0491717	-0.0748004	0.0123573	-0.478808	0.547836	0.220602	0.365495	0.0829258	0.597194	0.217561	-0.103712
RK195_Cancer	-0.137377	-0.00255446	0.029839	-0.0289074	-0.0187009	-0.274777	0.712256	0.667089	-0.004587	-0.812273	-0.315357	0.151667	0.163993	0.0802207	-0.634164	-0.124058	0.025744	-0.039996	-1.13258	-0.228842	-0.161101	0.0506522	0.0210529	0.0420057	0.145727	-0.339755	-0.0834843	0.0448013	-0.00909227	-0.245103	-0.280019	-0.0674079	-0.00650732	0.0490138	0.222821	-0.408096	-0.233167	-0.159909	-0.0534629	-0.00120244	0.138725	-0.102393	0.0245408	0.0308124	0.268182	0.0777612	0.0845808	0.0205251	0.175396
RK196_Cancer	-0.173045	-0.0807818	0.260244	0.0748406	-0.0459977	0.0759958	0.182292	0.259708	-0.059994	0.132743	0.0978413	-0.135234	-0.0247863	0.345465	1.40482	-0.0800804	-0.207913	0.418139	0.503803	-0.0956724	-0.162168	0.273433	-0.136189	-0.0704764	-0.019701	0.303343	0.435992	0.174939	0.238853	0.00811579	0.194716	-0.0788997	0.188772	-0.178656	-0.0954073	-0.123162	-0.201967	0.00676468	0.0420546	0.104808	-0.0892194	-0.285808	0.351625	-0.108335	0.205323	0.223775	-0.157394	-0.15831	0.13758
RK197_Cancer	-0.178933	-0.408191	-0.0959351	-0.0181738	0.129935	0.0390861	-0.0757367	0.744211	-0.20626	-0.313607	-0.164179	-0.106393	0.0875335	0.00890948	0.84893	-0.361104	0.00239343	0.597763	-1.39295	-0.156119	-0.36688	0.0483009	0.0381247	0.000431679	0.0675184	-0.596547	-0.606206	0.396595	0.0896334	-0.187127	0.293152	-0.0448846	-0.0748676	-0.016762	0.0636373	-0.158784	-0.331774	-0.0495472	-0.0227921	-0.22246	-0.433746	-0.192814	0.342326	-0.132132	-0.310885	0.141292	-0.214584	-0.0244555	0.211418
RK198_Cancer	0.132025	0.553821	0.014279	0.378627	0.449738	0.44411	1.00851	0.180279	0.263873	0.160439	-0.421323	0.0929207	-0.259136	-0.318965	-0.126849	0.420533	0.043924	-0.742613	0.793843	0.173501	-0.0732706	0.931727	-0.160859	0.0274434	-0.061881	0.663697	0.652288	-0.842484	-0.196827	-0.117977	0.322114	-0.194799	0.183735	-0.120095	0.214886	0.384686	0.228916	0.269952	-0.00274356	0.137205	0.0194864	-0.183994	0.762127	0	0.00555152	-0.164994	-0.131872	-0.150872	0.123885
RK199_Cancer	-0.0881003	0.251312	1.08103	0.088388	0.147658	0.380412	1.244	0.586296	0.058359	0.013598	-0.216693	-0.0586932	-0.0611225	0.0314651	-0.999003	-0.109814	-0.136747	-0.190978	0.669594	-0.00875574	0.100002	-0.114097	-0.0196702	-0.0255288	-0.0593686	0.216282	-0.247399	-0.129349	-0.0514137	0.273609	0.114622	-0.135077	-0.244692	-0.742649	0.240899	0.293138	-0.0294238	0.117534	0.0209926	0.449469	-0.182518	0.121214	0.699641	-0.160595	-0.186516	-0.0793777	-0.0757092	-0.238183	0.0804883
RK200_Cancer	-0.0835432	0.21308	0.127154	-0.0500408	0.537779	-0.0943945	-0.581304	-0.371589	0.808387	-0.103967	0.0506867	0.231275	-0.0381701	0.0625142	0.316828	-0.0596631	0.208753	-0.363675	1.28371	-0.18269	-0.00889083	0.62279	-0.0359303	0.148204	0.0225757	0.661682	0.204376	0.605138	0.127481	0.0114703	0.0587327	0.0060231	0.0780137	-0.1367	0.363838	-0.0330541	-0.371495	0.369612	-0.00945659	-0.043313	0.136738	-0.0774843	1.17908	-0.175968	0.14149	0.370961	-0.391203	-0.0725673	-0.150003
RK201_Cancer	-0.0911256	-0.248056	-0.246412	-0.115145	-0.215475	0.101256	-0.584342	-0.108107	0.108884	0.244969	0.183037	-0.017931	-0.171708	-0.242865	0.990734	0.266599	-0.0514202	-0.331793	0.38707	-0.0341198	-0.500408	-0.689413	-0.0707778	0.104113	0.0640947	0.0767286	0.100354	0.129308	-0.0734437	-0.105231	0.0941737	0.0961216	0.357218	-0.153198	0.0625795	-0.209724	-0.345374	0.352888	0	0.118001	-0.102797	0.132506	0.179067	0.0120092	0.446256	0.527178	-0.195779	0.128892	-0.0422691
RK202_Cancer	0.100961	0.391908	0.253851	0.0340469	0.367144	0.0522609	-0.725865	-0.94751	0.207174	0.261924	-0.366385	0.156808	0.00889928	-0.0102836	-1.28275	0.124754	0.346263	-0.103427	0.375195	-0.225955	-0.102387	-0.14562	-0.0630224	-0.0239923	-0.0671297	-0.208332	0.399646	0.203159	0.0635567	0.134713	-0.0247191	-0.193957	-0.050073	-0.00217161	0.208057	0.21193	0.589981	0.0937426	0.187141	0.214719	0.176004	-0.0511535	0.583769	0.00510808	-0.0645716	0.0606571	-0.0636104	0.0124564	0.0553942
RK204_Cancer	0.385216	-0.28588	-0.439767	-0.313127	-0.43447	-0.0958412	-0.778049	-0.240394	-0.391353	-0.0489963	0.683103	0.331201	-0.159872	-0.253538	0.374694	0.021949	-0.267928	-0.227165	-0.739093	0.0171752	-0.483683	-0.263109	0.163374	0.200032	0.211158	0.219329	0.225301	0.437782	-0.00908927	-0.234388	0.044582	0.195643	0.00718792	0.0560527	-0.0772272	-0.373115	-0.273111	0.328808	0.174089	-0.0604424	-0.146938	0.171622	-0.618251	0.0494013	-0.0496295	0.390264	-0.237069	0.00446151	-0.240194
RK205_Cancer	-0.121742	-0.3963	0.107474	0.103706	-0.0543162	0.237997	0.242811	0.0369196	0.218096	-0.13124	0.362179	-0.0720331	-0.0565273	-0.141277	1.11101	-0.20681	-0.00986125	0.282815	0.828311	0.00253451	-0.476362	-0.197659	-0.00974281	0.109207	-0.0142619	-0.00266771	-0.179268	0.675236	-0.0163368	-0.231034	0.386944	-0.0495192	0.337984	-0.147055	0.0134333	-0.0311422	0.283802	0.0946141	0.177174	-0.0152254	0.0582256	-0.190295	0.608686	0	0.358439	0.416624	-0.0268426	-0.250143	-0.153375
RK206_Cancer	0.393476	0.0903111	0.0683688	-0.0586295	-0.0670512	-0.622971	-1.33189	-0.711561	-0.089026	0.297137	-0.163474	0.112067	-0.120725	-0.526578	0.152048	1.62974	0.338406	-0.532535	0.391827	0.296706	0.52321	0.720931	0.00347635	-0.144533	-0.0233856	0.00166977	0.7835	-1.01756	-0.096235	-0.291712	-0.143009	0.0682678	0.283727	0.153485	-0.124577	0.168452	-0.126814	0.179362	-0.019127	-0.264564	-0.155354	-0.29824	0.435423	0.0942144	-0.0155458	0.0310015	0.2372	0.136672	0.0415806
RK207_Cancer	-0.146239	0.19593	0.329751	-0.346243	-1.45242	-0.514816	-1.10386	-1.47671	0.0480059	-1.87716	-1.27609	-0.326807	-0.175794	-1.07319	-2.75674	0.412664	0.460321	-0.768929	-1.70001	-0.296821	0.737476	-1.7273	0.0989277	-0.0260362	0.23395	-1.10655	0.460405	-2.14873	0.261453	-0.614588	-1.43864	0.00788441	-0.238621	0.675283	-0.0619612	0.781726	-0.097919	0.0677361	0.00819813	0.433853	0.563704	0.55849	-1.23989	0.0369133	-0.286612	0.371275	-0.0293933	0.434107	0.040201
RK208_Cancer	0.0479044	0.553665	0.474576	0.75714	-0.00798529	1.31362	-0.118953	-0.36405	0.204449	0.187056	-0.801243	-0.120291	-0.285403	-0.456549	0.86296	0.733443	0.237184	-0.809131	1.08197	-0.0817555	-0.57127	0.430646	-0.179322	0.0122882	-0.0634593	0.589131	0.62696	-0.411134	-0.0797677	-0.22586	0.15344	-0.118974	0.0513291	-0.0964518	0.31311	0.51409	0.62167	0.325245	-0.263611	0.208913	0.554995	-0.639133	1.27549	0.129151	0.682269	-0.0990425	-0.42052	0.117279	-0.079528
RK209_Cancer	1.33548	-0.653887	-0.224027	-0.242713	-0.0823864	0.444171	0.00120285	0.168508	-0.408926	-0.5059	0.44549	-0.0244311	-0.10615	-0.693155	0.243779	-0.0919778	-0.0389923	0.0471812	0.0547692	-0.0802476	-0.609914	-0.711732	0.0258379	0.152839	1.35515	-0.41735	-0.270765	-0.512798	0.0203167	-0.104296	-0.0626988	0.0844367	-0.0823475	-0.00744929	0.0786518	-0.402818	-0.707019	0.0469514	1.47866	-0.132499	-0.388991	-0.142724	0.552971	0.0549585	-0.103132	0.307227	-0.202988	-0.141633	-0.113652
RK210_Cancer	-0.236279	-0.491538	-0.176903	-0.0719215	0.159395	0.0129384	-0.0689002	0.311475	-0.18167	0.27588	0.433351	0.144835	-0.0306211	0.391218	0.955823	-0.123512	-0.378836	0.0877576	0.35733	-0.057844	-0.221014	-0.0773426	0.0276921	0.0939356	0.0505295	0.222398	-0.332453	0.325207	-0.0186199	0.183622	0.369639	0.100662	0.108804	-0.0490805	0.00587723	0.074366	-0.323259	0.142339	-0.0179662	0.0793671	-0.247216	0.0648479	0.223653	-0.120464	-0.18167	0.231231	-0.180782	-0.18167	0.0256315
RK211_Cancer	-0.216827	0.0948257	-0.0926673	0.059885	0.29486	0.273261	-0.0593704	0.6514	-0.152083	-0.555106	0.150318	-0.0852832	0.159791	0.514811	1.1012	-0.110817	-0.107889	0.0397986	0.170946	-0.0699847	-0.359602	0.290111	0.0222051	0.0651771	-0.0511358	0.0355935	-0.209024	-0.307415	-0.118807	0.786482	0.803013	0.083475	0.2325	-0.0981832	0.0959381	-0.30703	0.108801	0.0162652	-0.379775	0.0444419	0.225546	0.0595957	0.0242475	-0.0997917	-0.148409	0.212278	-0.272635	-0.212732	0.42258
RK212_Cancer	-0.0680612	-0.0669703	-0.0200989	0.249821	0.203516	0.0593187	-1.09533	-1.06007	0.380715	0.16848	-0.655412	-0.463518	0.311389	0.707423	-1.56882	-0.59359	0.502203	0.763871	0.377162	-0.141394	-0.213091	-0.246649	-0.0353805	-0.624271	-0.14737	-0.714768	-0.562834	0.438179	0.189372	0.626305	-0.0567348	-0.2124	0.0714848	0.182622	0.184236	0.76507	0.315572	-0.367404	0	-0.525879	0.327111	0.296966	0.387457	-0.257484	-0.317456	-0.21987	0.0858816	-0.250182	0.43752
RK213_Cancer	0.305779	0.510106	0.557212	0.407716	-0.0176071	0.246075	0.176493	0.00816268	0.0764047	0.206572	-0.54604	0.00348785	-0.372388	-0.10146	1.04389	1.10456	-0.0162292	-0.669013	0.606297	0.233648	-0.164076	0.729942	-0.194832	0.114685	-0.219814	1.05859	0.550812	-1.04891	-0.0830359	0.0187137	0.614712	-0.249686	0.598637	-0.101685	-0.00199488	0.720349	0.352552	0.136692	-0.104473	-0.0866468	0.239013	-0.595891	0.633289	0.268535	0.176198	-0.263543	0.0275185	-0.0958707	0.138645
RK214_Cancer	-0.101608	-0.299932	-0.255308	0.16066	-0.393849	-0.297692	0.367979	0.623483	-0.18046	-0.570351	-0.218108	0	0.339272	0.320889	-1.91043	-0.469924	0.584637	0.311349	-0.267983	-0.258828	0.137427	-0.342674	0.162539	0.132644	0.0160418	-0.523949	-0.488968	-0.132202	0.175659	0.244535	-0.534861	0.0317713	-0.326894	-0.033805	0.148629	0.419159	0.0383648	0.0214515	0.00516071	-0.15829	0.103676	0.00252928	0.107939	-0.168475	-0.245944	0.14284	0.0314397	0.00526361	0.415071
RK215_Cancer	-0.0413555	-0.463913	-0.0112772	-0.224747	-0.311774	0.0780587	-0.466935	0.133082	-0.0965438	-0.0716621	0.305084	0.179973	-0.0245129	-0.0247789	0.268757	0.153382	-0.315394	-0.145053	-0.0931398	0.0629118	-0.227412	-0.00524402	0.162638	0.135084	0.054504	0.401784	-0.116543	-0.232735	0.0322478	-0.0955741	-0.0890077	0.258466	0.0416527	-0.0289697	-0.0892729	-0.152309	-0.547688	0.282741	0.171472	0.315178	-0.00874694	0.0814048	-0.112268	-0.0326672	0.00617307	0.359195	-0.139601	-0.0346684	-0.0620695
RK216_Cancer	-0.0624335	-0.0814768	0.33228	0.13906	-0.394937	-0.301586	0.111604	-0.192673	-0.225008	-0.822952	-0.400514	0.143334	0.444214	-0.477356	-2.02333	-0.395812	0.615712	0.442888	-0.475668	-0.331557	0.151832	-0.644485	0.0982016	0.0235204	0.029462	-0.462903	-0.185611	-0.557585	0.0952969	0.111861	-0.306064	-0.0869759	-0.265322	0.102715	0.0805191	0.650514	0.0435616	-0.190307	0.163115	0.0947469	0.182246	0.243284	-0.673744	-0.185928	-0.20974	0.0524758	0.380163	-0.112221	0.046106
RK217_Cancer	-0.0568424	-0.329918	0.293544	0.180093	0.32971	0.0788133	0.567918	0.249646	-0.0527712	0.0523852	0.111835	0.157627	-0.0282955	0.521017	-0.999087	-0.241684	0.0939908	0.267122	0.254049	0.164052	0.0930373	-0.588499	-0.0204818	-0.0274827	-0.106879	0.0925295	-0.414044	0.159336	0.128707	0.0295402	-0.112017	-0.17021	0.341435	0.0929983	-0.136429	0.0230304	0.218905	-0.0243917	0.254245	0.0794859	-0.0185118	-0.169494	-0.0373673	0.0437432	-0.329168	0.0250727	0.124034	-0.0175454	0.0972702
RK219_Cancer	-0.301225	-0.44416	-0.0157448	-0.311911	-0.376545	0.108516	0.00958697	0.348496	-0.434873	0.159597	0.298552	-0.0293258	-0.0731558	0.110637	1.40497	0.053919	-0.0873171	-0.230194	-0.254823	-0.0810908	-0.346636	-0.420192	0.183625	0.0850205	0.172368	0.191518	-0.252649	0.17148	-0.179508	-0.231323	0.0254991	0.364869	-0.0603841	0.0661998	0.0117885	-0.145638	-0.415569	0.231225	-0.255829	0.153586	-0.268434	0.172022	-0.367921	0.0577992	0.0803962	0.237867	-0.0183411	-0.0845911	-0.254282
RK220_Cancer	-0.230363	-0.291435	0.0604178	-0.114489	-0.305574	0.473527	0.19863	0.58526	-0.158615	0.0194197	-0.0449387	-0.101769	0.0450511	0.498512	1.17886	-0.135395	-0.210413	0.0409811	-0.062929	-0.207156	-0.0930983	0.197207	0.0383018	0.0618049	0.0979536	0.0672652	0.280721	-0.127983	-0.0260516	-0.228162	-0.130542	0.186697	-0.0719592	0.025108	0.0208719	0.222454	-0.33785	0.0891511	0.0568278	0.157324	-0.225382	0.021352	0.172598	0.0304847	0.168991	0.107129	0	-0.18709	0.0068654
RK221_Cancer	0.274916	0.264983	-0.21384	-0.0211461	0.0191124	-0.0398425	-1.42387	-1.3226	0	0.260542	-0.716152	0.103653	-0.0206914	-0.675596	0.0897237	1.67767	0.300643	-0.655039	0.212889	0.339617	0.363286	0.695971	-0.017446	-0.193674	-0.0971184	-0.332393	0.964055	-1.43837	0.0297217	-0.299462	-0.181152	-0.0123665	0.0098564	0.240255	-0.152383	0.410489	-0.246206	0.235518	-0.377148	-0.213254	-0.207134	-0.45103	0.170578	0.662299	0.0386756	-0.00424973	0.136777	0.530582	0.179034
RK222_Cancer	-0.110179	-0.358605	-0.162716	-0.297937	-0.202319	0.0192921	-0.321118	-0.860923	-0.39326	0.0622167	0.231143	-0.0671299	-0.0564416	-0.0682643	-0.236166	0.101903	-0.435184	-0.336983	-0.22185	0	-0.395303	-0.23158	0.197173	0.235664	0.306749	0.200286	-0.171811	-0.47705	-0.103184	-0.106957	-0.310255	0.37266	-0.173454	0.0606914	0.0388242	-0.492322	-0.319422	0.297996	0.128838	0.213329	-0.0984882	0.0369217	-0.285698	0.166723	0.0577709	0.282072	-0.221548	0.00326885	-0.170009
RK223_Cancer	-0.180748	-0.398466	-0.095298	-0.15122	-0.202892	-0.00706351	-0.37362	0.206587	-0.404366	-0.135548	0.455061	-0.0277477	-0.00826109	-0.29899	0.770726	0.041337	-0.180448	-0.256556	-0.104889	0.0586734	-0.206853	-0.192924	0.163192	0.180058	0.228821	0.159123	-0.104585	-0.261926	0.0207479	-0.233697	0.0723109	0.361109	0.0684396	-0.0794566	-0.0663553	-0.326929	-0.325577	0.249833	0.141843	0.132713	-0.141895	-0.0555196	-0.232843	0.0300539	0.0904961	0.498066	-0.321249	-0.071299	-0.258409
RK224_Cancer	0.0138058	0.477893	0.533587	-0.164224	0.784458	0.208781	1.40887	-0.597485	-0.0159954	-0.000637534	-0.832257	-0.193873	-0.211095	-0.391076	-0.0300876	0.508804	0.165671	-0.68862	-0.837433	0.0893139	0.255669	0.604324	-0.10136	-0.0136529	-0.127386	0.368184	0.563254	-0.208913	-0.0392672	0.469676	0.352863	-0.142953	-0.323797	0.113517	0.0781382	0.237357	-0.0108233	-0.0062314	0.168387	0.309261	0.0712641	-0.180041	0.187177	-0.022799	0.0322023	-0.157201	-0.0785409	0.0637225	0.311115
RK225_Cancer	-0.199819	-0.173332	0.279096	0.321727	0.246662	0.319932	0.919714	-0.861066	0.566959	0.0433899	-0.494945	-0.235661	0.230893	0.181066	-0.13624	-0.301047	0.127495	0.156025	1.55911	-0.0814295	-0.103301	0.317473	-0.0755318	-0.0395305	0.208243	-0.175262	-0.306517	0.497626	-0.101854	1.07142	0.527937	-0.116612	-0.160726	-0.217186	0.56987	0.382926	-0.255551	-0.196448	-0.12112	0.112245	0.51014	-0.0135055	1.14239	-0.223389	-0.227433	-0.112586	0.251099	-0.180184	0.387346
RK226_Cancer	0.198546	1.2194	0.728054	0.0827777	-0.144243	0.253325	-0.609253	-0.989821	-0.20049	-0.215472	-0.73335	-0.00887831	-0.209412	-0.734153	-0.552845	1.84828	0.364905	-0.802947	0	0.113823	-0.282981	0.269426	-0.0155271	0.111112	-0.00609578	-0.34569	0.408696	-0.778346	-0.0154268	-0.512147	0.00631798	-0.0780663	-0.120286	0.0626216	-0.349594	1.06497	0.227804	0.340636	-0.0399765	-0.127733	-0.189071	-0.104732	0.19608	0.534321	0.192556	0.119632	0.312089	0.284875	-0.129779
RK227_Cancer	-0.205886	-0.510918	0.109295	-0.0943858	-0.183178	0.357759	-0.943169	-0.307394	-0.0338456	0.254761	0.0519865	-0.00584327	0.0707082	0.229893	1.05486	-0.277643	-0.0199555	0.196813	0.172497	-0.0414137	-0.569808	-0.373212	0.0756006	-0.239171	-0.0478473	-0.266544	-0.521644	0.960707	0.0267299	0.456572	0.637127	0.107872	0.0664067	-0.0468688	-0.216593	0.043042	-0.0835306	-0.119184	-0.0222454	-0.254955	-0.16435	0.0420519	0.219863	-0.12367	0.0503155	0.273195	-0.249466	-0.170822	-0.0945374
RK228_Cancer	-0.144416	1.05359	0.0960207	0.320958	0.00617691	-0.151786	1.21178	1.35452	0.350411	0.116779	-0.56661	-0.0196545	0.283087	0.232114	-0.325937	-0.10844	1.72936	0.108306	1.07521	-0.274692	-0.471423	0.250806	-0.156007	-0.160076	-0.145922	-0.0359222	-0.377204	0.332829	0.00850749	0.561808	0.537109	-0.578245	0.208853	0.00437563	0.0772091	-0.0964924	0.33829	-0.380668	-0.0912566	0.464759	0.032651	-0.364407	0.848517	0.0383441	-0.0973335	-0.0207533	0.213274	-0.128985	0.281502
RK229_Cancer	-0.139115	-0.65819	-0.0785426	-0.177258	-0.240248	-0.0681421	-0.459704	0.33257	-0.639158	-0.073453	0.437143	0.0426134	-0.00833419	-0.303486	0.270477	0.00377722	-0.432129	-0.288196	-0.262874	0.240891	-0.251512	-0.127298	0.20288	0.219756	0.152311	0.32587	-0.23765	0.0456627	0.0201231	-0.236026	-0.0787697	0.311758	0.0831104	-0.142776	-0.339586	-0.0232954	-0.0658762	0.419038	0.261931	0.137169	0.0120617	0.131025	-0.240322	0.0823365	0.296586	0.613349	-0.230624	-0.068085	-0.526027
RK230_Cancer	-0.300479	-0.528462	0.00803062	-0.0958095	-0.37715	0.324917	1.2249	0.140867	0.0601765	0.0256334	0.277288	-0.0640013	-0.0787955	0.113935	0.440789	-0.182432	-0.052955	0.106793	-0.0759057	0.0924673	-0.360938	-0.262582	0.0651208	0.0781947	0.0917228	-0.190485	-0.333716	0.432739	-0.277278	0.0414069	0.217021	0.0746685	-0.00237349	0.0212796	-0.0367091	-0.504624	-0.315356	0.197369	0.187462	0.0952171	-0.0619571	0.106127	0.00441543	0.0296418	-0.0251727	0.329901	0.0525088	-0.0509217	-0.0618271
RK232_Cancer	-0.0831953	0.196975	-0.037614	-0.0138645	-0.126137	0.0283395	-6.15246e-05	-0.361455	0.0558026	-0.224521	-0.34424	-0.061607	-0.0702288	-0.398652	-1.14686	0.0358203	-0.270139	0.277132	0.527206	-0.135887	0.0797011	-0.0674505	0.0483001	0.130333	0.139809	-0.301723	0.142406	-0.890571	-0.12607	-0.397092	-0.503746	0.0968716	-0.101017	0.187281	0.270112	-0.0511844	-0.189334	0.119209	-0.0145539	0.250367	0.00969147	0.101585	0.227659	0.0406712	-0.0860083	-0.093855	0.147521	-0.0143125	-0.121237
RK233_Cancer1	-0.0866306	-0.394629	0.420006	0.101532	-0.47768	-0.211707	0.424557	-0.126896	-0.0122543	0.117913	-0.271662	0.0690946	0.171395	0.197499	-1.77045	-0.373976	0.295308	0.224005	-1.04286	-0.210449	-0.240255	-0.414106	-0.0399141	-0.101006	0.0846752	-0.903474	-0.580592	-0.274775	0.0241607	0.489695	-0.316713	-0.205449	-0.197553	0.275144	0.0358191	0.0925423	-0.214781	-0.181275	0.032866	-0.210369	-0.239543	0.224005	-0.0738602	0.464784	-0.334914	-0.0764751	0.280126	-0.0258643	0.0844856
RK233_Cancer2	-0.206412	-0.275263	0.166745	-0.108257	0.0133742	-0.0237789	0.728379	0.383622	-0.111525	-0.437226	-0.00918495	-0.14691	-0.0218932	0.122139	0.457727	-0.337189	-0.191241	-0.360408	-0.22881	0.107353	0.412274	0.0375792	0.0735129	0.0959275	0.142763	-0.161836	-0.450198	0.377011	-0.0254414	-0.0708816	-0.0183072	0.196113	-0.122916	-0.0377425	-0.0200419	-0.176751	-0.381732	0.121827	-1.2819	0.0794499	-0.106925	-0.0209978	-0.0294112	0.289607	0.736347	0.345206	-0.212069	-0.0146585	0.212106
RK234_Cancer	-0.0404739	0.631167	0.0870227	0.0360712	-0.0409547	1.31662	-0.294686	-0.260209	0.534875	0.515747	-0.366486	-0.157789	0.188139	0.834279	1.69592	-0.420256	0.248769	0.721629	0.53477	-0.0799508	-0.441761	0.479116	-0.0814517	-0.116599	-0.157044	-0.482736	-0.206299	1.26881	0.150522	0.407239	0.990988	-0.290725	0.333017	0.161363	0.152732	-0.114403	0.146698	-0.215308	0.0866141	-0.443358	0.20594	-0.302581	0.795522	-0.0315074	-0.047351	0.0119254	0.0137941	0.260945	0.57384
RK235_Cancer	-0.145747	-0.0940119	-0.0166259	0.295452	0.128728	0.125245	0.185858	-0.559791	-0.0208525	0.0254547	0.106775	-0.0398379	0.108355	-0.100096	-1.16714	-0.390776	0.160928	0.674802	-0.438808	-0.0895076	-0.288973	0.0753064	-0.0481395	0.0630182	0.0141515	-0.0398008	-0.349867	-0.0576697	0.0612048	0.488909	0.697258	-0.00865151	0.0402098	0.0368599	-0.0133273	0.176783	-0.363402	-0.117303	0.0106914	0.444997	0.95988	-0.0939342	0.033551	0.0386645	0.328992	0.199217	-0.159405	0.042237	0.22499
RK236_Cancer	0.0551588	0.524472	-0.0351593	0.0995457	0.207762	0.268877	0.547958	-0.373902	0.102414	0.0181075	-0.385716	-0.0365103	-0.110286	-0.249753	-1.34585	0.395297	0.277124	-0.251876	0.823942	0.115669	0.402338	0.281401	-0.114281	-0.0445841	-0.0622452	0.336346	0.126409	-0.567854	-0.10671	0.444409	0.348498	-0.165996	-0.118597	0.0929394	0.237495	0.431318	-0.0146859	0.0540055	0.110829	-0.182866	0.491666	0.148272	0.481488	0.0144816	-0.142846	-0.00581094	-0.0527704	-0.0926319	0.26794
RK237_Cancer	-0.0105916	-0.357653	0.152555	-0.1556	-0.154597	-0.1037	-1.69821	-0.792688	-0.0602982	-0.0097265	0.100086	-0.075624	-0.0371932	-0.00295352	1.1876	-0.00402657	0.0744592	-0.272515	-0.322509	0.136882	-8.97744e-05	-0.0674574	-0.00450753	0.164832	0.0565042	0.70816	0.0612467	-0.278778	0.015939	-0.324467	-0.0947471	0.287132	-0.0169496	-0.0463874	-0.116791	-0.0709995	-0.466762	0.122269	0.226892	-0.00332931	0.138587	-0.0266663	-0.16343	-0.017013	0.0543498	0.358341	-0.219611	-0.0374122	-0.143497
RK240_Cancer	0.244865	1.10722	0.945357	0.376786	-0.306821	0.295183	0.541031	0.782593	-0.256299	-0.935383	-0.973629	-0.132021	-0.306589	0.173659	0.703253	0.817952	0.0369359	-0.863882	-0.496026	0.157359	-0.700543	0.0886541	-0.0493867	0.112002	-0.0326396	-0.599156	0.454333	-1.28497	0.0446515	-0.777491	1.02685	0.23075	0.252398	0.0648407	-0.493158	0.725543	-0.0110501	0.0572192	0.0148192	0.224547	-0.155863	-0.357526	-0.128062	0.646135	-0.0320231	-0.0793426	0.492709	0.062051	-0.0675168
RK241_Cancer	-0.0684102	-0.486855	0.00558281	0.0465799	0.0827325	-0.0499437	-0.746775	-0.830363	-0.0790156	-0.150967	0.0545711	-0.0271723	0.127804	0.249491	-1.26191	-0.264872	0.00926076	0.389341	-0.477972	-0.0370814	-0.171542	-0.277426	-0.00990554	0.0254297	0.0457013	-0.0555505	-0.00210658	0.0905696	0.121779	0.274439	-0.258833	0.0421285	-0.0758257	0.0316991	0.0304696	0.437532	0.226256	-0.0304942	0.147134	0.115907	0.0495811	0.0648831	0.149551	-0.0722212	0.0466671	0.196119	-0.0137714	0.0632701	-0.127377
RK243_Cancer	0.00186529	0.241613	0.0460191	0.0896317	0.328369	0.113671	-0.210227	-0.362221	0.339557	0.544052	-0.0850806	-0.0016599	-0.169335	-0.417084	-0.189612	0.542813	0.0628964	-0.415246	-0.0123771	0.303435	0.367438	0.950908	-0.0852238	0.00331122	-0.102648	0.787662	0.0462543	-0.148213	-0.0873173	0	0.181836	-0.0980294	0.128383	0.0268769	0.0179804	0.131954	0.24744	0.365084	0.161223	-0.133998	0.255006	0.00476964	-0.0840227	-0.0417275	0.469913	0.0238569	-0.0656559	-0.17096	-0.0614366
RK244_Cancer	-0.23541	-0.61213	-0.371737	0.0600394	-0.163157	0.138777	-0.0318645	0.372952	-0.121437	0.185394	0.220733	-0.0417069	0.18387	0.239452	1.33281	-0.434392	-0.0261542	0.192282	0.495565	-0.197467	-0.362285	0.129878	-0.017158	0.0652968	-0.0212212	-0.284704	-0.371737	0.370303	0.188614	0.227516	0.886221	-0.0341355	0.238058	-0.0314334	-0.0961253	-0.142541	-0.260882	-0.033831	0.232178	0.269399	-0.176634	0.0312044	0.305837	-0.118431	-0.0710428	0.390526	0.0778522	-0.0574022	0.26943
RK245_Cancer	-0.169166	0.389273	-0.0158445	-0.0872829	-0.298418	0.106362	-0.175127	-0.43078	-0.281003	-0.184602	0.334928	-0.0920371	-0.0262767	-0.40396	0.0726247	0.00335239	-0.221794	0.358723	-0.673242	0.0152736	-0.413637	-0.348045	0.109716	0.123609	0.0988775	0.4504	-0.372576	-0.301187	0.0179153	-0.318115	-0.200394	0.112044	0.0455558	-0.0107577	-0.100912	-0.251355	-0.361418	0.297362	0.267662	0.175511	0.150604	-0.023541	0.117493	0.0804162	0.125871	0.427704	0.0424101	0.0444059	-0.283698
RK254_Cancer	0.0352399	1.13448	-0.0549498	0.154644	0.0166658	-0.00760674	0.952192	-0.052377	-0.0286702	-0.570166	-0.937017	0.0363511	-0.0131291	-0.386326	-2.20837	0.0444098	0.345114	-0.305077	-0.537143	-0.144954	0.69946	-1.05349	-0.0631517	-0.0111063	-0.013486	0.0226642	0.428784	-0.942021	-0.0608068	0.0688772	-0.587328	-0.29312	-0.284715	0.294114	0.227235	0.00964633	0.0924476	0.169281	0.0110334	0.716122	-0.0749215	-0.139884	-0.147912	-0.102587	-0.196825	-0.422793	0.237933	-0.0826741	0.176099
RK256_Cancer	-0.278212	-0.550431	0.229135	-0.105483	-0.285952	0.0912533	-1.29448	-0.253853	-0.146525	0.265619	-0.0647352	-0.125575	-0.0563722	-0.149714	1.2279	-0.153286	0.352187	-0.0216644	0.571743	-0.161386	-0.12763	0.232056	-0.0209558	0.0615075	0.162248	0.179766	-0.137859	0.0176902	-0.035384	-0.0867895	-0.0369248	0.0921907	0.00507001	0.103249	0.0736936	-0.373269	-0.463694	-0.111507	0.021646	-0.0124148	0.0846851	-0.0569517	0.282786	0.119679	0.196888	0.311863	-0.0769471	0.0330175	0.323333
RK257_Cancer	-0.0858619	-0.241279	0.156838	-0.196729	-0.0679425	-0.074026	-1.35891	-0.869483	-0.519272	0.143477	0.227743	-0.0517097	-0.101819	-0.225333	0.00607316	0.219377	-0.358979	-0.220888	-0.136247	-0.0145903	-0.127616	-0.248779	0.164165	0.22059	0.269533	0.158332	-0.0761317	-0.387816	-0.0202303	-0.156121	-0.101463	0.352354	0.125736	0.0295836	0.05837	-0.262553	-0.082786	0.225272	-0.403977	0.190053	-0.147788	-0.0673067	-0.446447	0.137607	0.101065	0.270448	-0.19447	0.0561228	-0.16105
RK258_Cancer	0.0780111	1.21634	0.167011	0.132369	-0.209669	0.080055	0.761878	-0.374554	-0.262901	-0.905388	-0.755547	0.0796531	-0.136653	-0.511461	-1.4761	0.211087	0.347709	-0.552068	-0.460664	-0.261013	0.169115	-0.350161	0.00386629	0.0922321	-0.0172034	-0.134144	0.251304	-0.701525	0.0136731	-0.177057	-0.259025	-0.116318	-0.283751	0.135889	0.0937447	0.67118	0.43171	0.183344	0.233335	0.438863	0.325198	0.0284424	-0.332259	-0.0465275	-0.104206	-0.312358	0.126337	-0.102887	0.0182739
RK259_Cancer	-0.171246	0.112799	-0.307331	-0.0841207	0.0196265	-0.163728	-0.303407	-0.439281	0.0628669	-0.207782	0.0449658	0.124341	0.162149	0.364045	-0.0938857	-0.421979	0.0484902	0.145003	0.293875	-0.25229	-0.260439	-0.688906	0.0438008	0.0733078	0.031043	-0.411496	-0.114362	-0.965456	0.140781	0.177486	0.00992518	0.0647269	-0.110279	0.0407763	0.142897	0.0293963	-0.12971	-0.154669	-0.00953668	-0.00611261	-0.00946991	0.0143356	0.348171	-0.0801931	-0.179249	-0.0419115	-0.12201	-0.011635	0.0607638
RK260_Cancer	0.316203	-0.200943	0.102232	-0.352111	-0.48613	0.140317	-0.0777811	0.203537	-0.153369	-0.301037	-0.207049	0.0346919	-0.156963	-0.212881	1.20432	-0.0162507	0.0639521	-0.564841	-0.26944	0.172826	-0.248951	-0.553189	0.0833969	0.0957509	0.0691734	-0.224967	0.273743	-0.168674	0.048275	-0.313766	-0.191433	0.275687	-0.0761771	0.185076	0.0374683	-0.0563477	-0.411527	0.0533654	0.183096	0.101693	-0.475973	-0.0204451	-0.522763	0.0541367	0.016212	0.145351	-0.104414	0.0639757	0.00272407
RK261_Cancer1	-0.135592	-0.565944	-0.065245	-0.222082	0.0942644	-0.0771562	-0.406806	-0.749992	-0.0318366	-0.101285	-0.00868609	-0.125084	-0.0321206	0.0408673	-0.561437	-0.283345	0.0528155	0.159553	0.319098	-0.132497	-0.293375	-0.24817	0.140147	0.170445	0.102156	-0.0100788	-0.209897	-0.409447	0.0588382	0.0194606	0.00925758	0.248486	-0.301407	0.0182028	0.191011	-0.108196	-0.3041	0.111884	0.0788977	-0.127683	0.0884185	-0.0324524	0.0291233	-0.0907949	0.00306959	0.152307	-0.20343	0.0396717	-0.102449
RK261_Cancer2	-0.0860956	-0.204613	-0.363302	0.0785018	0.37404	-0.0672714	1.54186	1.94037	0.254094	-0.393914	0.00392685	-0.153205	0.0339289	0.0120216	0.60899	-0.295505	0.132017	0.121408	-0.124095	-0.0223705	-0.402471	-0.00683699	0.0501265	0.133601	0	0.0494948	-0.0985902	-0.139355	-0.0132113	-0.558452	0.0484653	0.0497454	0.0250801	-0.0451952	0.0166068	0.218013	-0.579154	0.0002431	0.0664243	0.0493348	0.207026	0.0169016	-0.227434	-0.0787274	0.314727	0.116843	-0.210175	-0.174385	-0.119514
RK262_Cancer	-0.152018	-0.196546	0.45792	0.426217	1.14441	0.101396	0.956866	1.25787	0.177095	0.446967	0.106575	0.373186	0.403065	0.457982	-0.716317	-0.561508	-0.290975	0.181677	0.969577	0.0190128	0.0788077	1.47878	-0.230857	0.19364	-0.0998848	1.0515	0.878556	0.437975	0.0583133	0.933121	0.794008	-0.531507	-0.0641264	-0.235031	0	0.364311	0.133003	-0.619826	0.057608	0.166514	0.250325	-0.0821853	1.46343	-0.125918	-0.213807	-0.0905968	0.0732111	-0.515479	0.352591
RK263_Cancer	-0.0664089	-0.262319	-0.123723	-0.201123	0.490459	-0.102487	-0.377716	-0.77157	0	-0.226276	-0.00499276	0.100985	-0.110169	-0.296606	-1.21301	-0.443289	0.390688	0.43142	0.0635916	0.0199695	0.315827	-0.531735	0.131724	0.0632878	-0.0107222	0.107901	-0.263852	0.28125	0.0899823	-0.0156569	-0.316884	0.130586	0.0360564	0.160546	-0.145379	0.188983	0.0579752	-0.0185316	0.235789	0.0994161	0.12721	-0.0364452	-0.336693	0.126952	-0.14379	0.0571428	-0.117327	0.0159825	0.0682297
RK264_Cancer	-0.0510116	-0.422411	-0.10866	-0.297489	-0.344262	-0.160523	-0.44461	-1.38043	0.0655651	-0.184822	-0.0725469	0.0808358	-0.00225761	-0.231842	-1.85985	-0.320829	0.291139	0.165465	0.0829121	-0.150612	-0.0872147	-0.532435	0.121946	0.186365	0.0583795	-0.237942	-0.276165	-0.143494	0.195832	0.216098	-0.2553	0.068896	-0.126605	0.282037	-0.00335051	-0.0936969	0.0764864	0.0216292	0.293213	-0.368606	-0.356367	0.194908	-0.157703	-0.0191179	-0.129852	0.0146317	0.0856167	0.0291242	-0.17749
RK265_Cancer	-0.311594	-0.652763	0.045849	-0.0561829	-0.281787	0	-0.73309	0.453813	-0.533349	0.42878	0.436929	0.00728075	0.004259	-0.0203486	1.38514	-0.29664	-0.138206	0.487521	0.235025	-0.0107388	-0.362313	-0.368059	0.0508991	0.0998124	-0.000918749	0.345456	-0.333752	0.930857	0.0519875	-0.204821	0.0641707	0.0345783	0.326317	-0.153436	-0.129092	-0.0580828	-0.0200306	0.200543	0.163349	0.229479	-0.0891097	-0.0604354	0.0927289	0.0483525	0.170575	0.48092	-0.171118	-0.177692	-0.057679
RK266_Cancer	-0.0195176	-0.392462	0.0728083	-0.249155	-0.352996	-0.155888	-0.753448	0.214898	-0.0316419	0.00588926	-0.301068	0.340325	0.03368	-0.378041	1.07103	0.467017	0.373045	0.0245604	-0.151296	0.212317	0.38615	-0.0117934	-0.0188229	-0.0415598	0.00876616	0.48151	0.341163	-0.56949	0.121759	-0.141474	-0.0609794	0.175109	-0.0932248	0.286819	0.093047	-0.349483	-1.38521	0.00676125	0.268884	-0.0506693	-0.0852448	-0.15769	-0.137083	-0.0139281	-0.146731	0.0429165	0.15139	0.126467	0.0776172
RK268_Cancer	-0.211514	-0.212567	-0.340745	-0.208779	-0.37444	-0.49292	-0.433867	-0.292541	-0.249243	-0.494681	0.135942	0.0368906	-0.0869839	-0.574947	-0.357457	0.34416	0.234889	-0.436088	0.0315038	0.0137608	-0.0572297	-0.0798938	0.170368	0.170624	0.244443	-0.0624579	0.0795307	-1.04532	-0.00785976	-0.353537	-0.225055	0.372119	-0.127647	0.0961582	-0.0371683	0.283818	-0.377332	0.264949	0	0.0191198	-0.290305	-0.0443682	-0.343433	0.244647	0.224834	0.176894	-0.0714634	0.0578509	-0.326812
RK269_Cancer	0.107208	0.566758	0.116153	-0.142175	-0.0801964	0.256319	-1.11611	-0.913122	-0.339207	-0.625497	-0.458208	0.033031	-0.247933	-0.601732	-0.271202	1.04261	-0.101622	-0.66759	-0.0575228	0.04202	-0.200737	0.636011	0.00859729	0.020056	0.104152	-0.154126	1.29788	-0.6058	-0.0605122	-0.451918	0.0680106	0.106016	-0.127203	0.0735653	-0.240226	0.577825	-0.0258269	0.568033	-0.0431253	-0.178789	0.0919704	-0.196155	0.423265	0.192264	0.392165	-0.176759	0.0585663	-0.113196	-0.161676
RK270_Cancer	-0.0673912	-0.441923	0.212645	-0.101374	-0.282137	-0.479104	0.185934	-1.33346	-0.354384	-0.771829	-0.0884004	0.0374977	0.274726	-0.393645	-1.88027	-0.340289	0.379239	0.169086	-0.508772	-0.401334	-0.508064	-0.621663	0.122291	0.0218046	0.0870167	-0.0440434	-0.302105	0.778465	-0.0128734	-0.185062	-1.06708	0.136534	-0.528694	0.099564	-0.0197731	0.524401	0.418352	-0.138709	0.00872295	0.268808	0.137269	-0.309585	-0.766288	0.125905	-0.106565	-0.143803	-0.0400925	-0.0571646	-0.17059
RK272_Cancer	0.513253	1.32523	0.76079	0.173738	-0.302175	-0.609601	-2.93183	-2.05103	-0.259579	-1.17885	-1.2473	0.396083	0.0531698	-1.40189	-1.81678	-0.382602	-0.673065	-0.449458	-1.8727	-0.309385	-1.60732	-2.0387	0.054851	0.283263	-0.0491412	-0.0160617	1.4883	0.336053	0.223203	-0.796165	-0.993695	0.129825	-0.0448822	0.330336	-0.509862	2.20967	1.69597	-0.475663	0.192808	0.380567	0.348438	-0.160471	0.306551	0.109668	-0.353845	-0.116312	0.353827	0.328709	0.196713
RK275_Cancer	-0.135779	-0.248873	0.350242	0.264946	0.132948	0.447667	0.280976	0.438907	0.369349	0.736825	0.710298	0.396721	-0.240975	0.564949	0.874587	0.245555	0.152668	-0.600214	0.80867	0.124049	0.158164	-0.0517981	-0.229137	0.00597528	-0.222886	0.0129902	0.0394126	0.388959	-0.0163027	-0.0606349	0.702363	-0.130092	0.510397	-0.0828658	0.136011	0.312573	0.346262	-0.202717	0.0110697	-0.229092	-0.296004	0.0201094	0.489625	0.0330918	0.106887	-0.120265	-0.245462	-0.22941	0.275491
RK277_Cancer	-0.0682319	0.410696	0.206165	0.505602	0.610992	0.202852	-0.00458619	0.494102	0.474315	0.530027	-0.891608	-0.167577	-0.183834	0.314088	1.49488	0.779188	1.89379	-0.482287	0.378874	0.371537	0.417495	1.24282	-0.165832	0.301828	-0.217309	1.15795	0.866827	-0.190626	-0.123872	0.301923	0.376135	-0.296078	0.445933	-0.00175449	0.157609	0.409586	0.147962	0	0.0423114	-0.156295	-0.0754669	-0.301041	0.259155	-0.0895364	0.337189	-0.282499	0.0748938	-0.317849	0.0825167
RK278_Cancer	-0.0585917	0.352601	0.0320883	0.45527	-0.420449	0.227041	0.5909	0.767919	0.0989642	-0.206874	-0.848544	-0.017483	0.20553	0.188309	-1.90625	-0.439957	-0.0796918	0.054562	-0.0765006	0.32949	1.00853	0.268225	-0.129369	-0.142205	-0.234309	0.95145	0.630009	-0.277865	-0.00188972	0.784085	0.378655	-0.402523	0.19668	-0.0365251	0.11038	0.0345307	0.0137161	-0.319244	-0.00158733	0.448287	0.546178	0.172111	-0.428773	-0.106285	0.135135	-0.617511	0.012034	-0.269703	1.12285
RK279_Cancer	0.334856	1.12266	0.387651	0.103664	0.131614	0.255774	-0.815084	-0.852276	-0.205477	-1.04508	-0.783281	0.0457135	-0.253775	-0.448062	-0.679409	0.837309	0.25682	-0.776358	0.055831	0.0184895	-0.348221	0.574406	0.0180635	0.159651	-0.0707455	-0.455581	0.940844	-0.984798	0.0921483	-0.866228	0.00873296	1.45639	0.0442176	-0.0571547	-0.306408	1.27556	0.606476	1.05558	-0.0570634	0.219708	0.231255	-0.283855	0.42467	-0.0741274	0.18604	-0.178276	0.144991	0.0173923	-0.0307844
RK280_Cancer	0.0082938	-0.139586	0.603747	-0.271373	-0.0584012	0.135223	-0.627727	-1.52532	0.0489194	-0.628789	-0.0382305	-0.00838059	-0.074673	-0.384225	-1.79338	-0.310636	-0.156786	0.160989	0.278701	-0.0209168	-0.00295528	-0.551577	0.135712	0.0986531	0.0786848	-0.406786	-0.230632	-0.465091	0.0609326	0.0722075	-0.876263	0.158421	-0.14888	0.12445	0.0870622	-0.310491	0.0961321	0.0163381	0.183227	0.0497085	0.724851	0.0956187	-0.391517	0.0948329	-0.0924316	0.0903478	-0.116531	-0.0107083	-0.0892412
RK281_Cancer1	-0.317323	-0.776251	-0.000179822	-0.0236518	0.152395	0.266626	-0.0163796	0.333192	0.337771	0.184379	0.116092	-0.00726105	0.0913775	-0.189689	1.28846	-0.362219	0.282881	0.268987	0.500873	-0.0651146	-0.442831	0.0552908	-0.0224878	0.11492	-0.0137294	0.213763	-0.470993	1.08031	0.158926	0.651347	1.26105	0	0.0808511	-0.0467874	-0.102358	0.0203687	0.133451	-0.0328115	0.196038	-0.095327	0.0204148	-0.176695	0.461305	-0.123719	0.115384	0.25249	-0.00773577	-0.0376093	0.12034
RK282_Cancer	-0.245825	-0.630619	0.259774	0.145349	0.853788	-0.0535549	0.765756	0.660197	0.253552	0.0874294	-0.0643922	-0.0600212	-0.00986964	0.434741	1.10825	-0.394714	0.304386	0.580905	1.09318	-0.1771	-0.17535	0.251434	-0.130786	0.0983066	-0.126763	-0.301877	-0.217879	0.763699	0.0569019	0.34423	0.610604	-0.173142	0.197668	-0.0224156	0.206722	0.0509083	0.0904581	-0.150483	0.202588	-0.412892	0.306277	-0.0293747	0.744094	-0.0494365	-0.00761062	0.189689	0.0458304	-0.0167126	0.136187
RK283_Cancer	0.0998638	0.436142	-0.269998	-0.0353837	-0.328728	-0.123488	-0.241078	-0.970126	-0.148146	-0.284411	-0.261163	0.279935	-0.0228714	-0.348961	-1.98459	0.214262	0.301845	-0.406086	-0.529562	-0.117844	0.176893	-0.726572	0.101068	-0.0407668	-0.00349641	-0.197258	0.31873	-0.511714	-0.0336389	0.199658	-0.385445	0.159164	-0.234239	0.347983	-0.00154413	0.277933	-0.0836833	0.142709	0.122807	-0.00543801	-0.222562	0.178406	-0.645833	-0.038677	-0.202421	-0.274065	0.253728	-0.0119119	0.0052647
RK284_Cancer	-0.220852	-0.781337	0	-0.275291	-0.43363	-0.322563	-0.958114	-0.617023	-0.550579	-0.555798	0.334937	-0.044698	-0.010919	-0.124569	0.723449	-0.124418	-0.274878	-0.357738	-0.455295	0.0424126	-0.381403	-0.480371	0.259117	0.252394	0.381555	0.0816984	-0.218371	0.0495191	-0.0316004	-0.13598	0.217354	0.527175	-0.105875	0.151314	0.00535813	-0.645798	-0.557644	0.270517	0.103776	-0.0681942	-0.233277	0.187188	-0.554417	0.16857	0.149864	0.325744	-0.122529	0.138113	-0.357244
RK285_Cancer	-0.0236079	-0.296774	0.271536	-0.0583682	-0.350037	0.170299	-0.500704	-0.133973	-0.0251538	-0.012119	-0.199105	0.144132	0.086613	-0.31158	-1.43629	-0.341799	1.69198	0.133341	0.486243	-0.126308	0.457552	-0.535348	0.0577781	0.0392615	0.0372985	-0.271644	-0.18007	-0.688021	0.0421226	-0.320681	-0.685857	-0.0344825	-0.0164745	0.0743975	0.375488	0.499943	-0.126965	-0.123493	0	0.260777	0.0500879	0.0263076	0.135179	0.083164	0.0127963	-0.266111	-0.134439	-0.0369149	0.464961
RK287_Cancer	-0.0893789	-0.280463	0.754886	0.0878492	0.660248	0.502975	0.888432	0.760558	0.295873	-0.63533	-0.489602	0.178493	0.0893481	0.126655	-0.611233	-0.612417	-0.38861	0.289932	0.571923	-0.0417039	-0.0365838	0	-0.0964097	0.0120312	0.562877	-0.322227	-0.363263	-0.257948	0.0291453	0.669507	0.109577	-0.225376	0.144895	0.102367	0.385809	-0.322082	-0.268164	0.0458375	-0.0221682	0.0316109	0.876676	-0.421033	1.10643	-0.13035	-0.167756	-0.343161	-0.0898316	-0.15158	0.595322
RK288_Cancer	-0.0964723	-0.47754	-0.0059407	-0.309787	-0.31819	-0.043913	-0.622228	-0.67339	-0.36953	-0.621567	0.131806	0.0631738	0.0608256	-0.00648076	-1.44213	-0.066864	-0.402069	0.36215	-0.178111	0.12299	-0.128815	-0.649528	0.148567	0.124388	0.255416	0.155304	-0.252966	-0.0772411	0.0320334	0.0825831	-0.397966	0.359995	0.0685239	0.17297	0.0346081	-0.567254	-0.443621	0.210365	0.174408	0.0305565	0.0447408	0.000731435	-0.40828	0.113237	0.0447344	0.142891	-0.212177	0.0453816	-0.0231179
RK289_Cancer	-0.03179	-0.0870037	-0.156212	0.293869	0.492095	0.310454	0.054407	-1.17239	-0.00451669	-0.168975	-0.283876	0.0978425	0.326838	-0.512643	-2.28254	-0.225906	0.50683	-0.107399	0.948814	-0.384538	0.190758	-0.650057	0.0378849	-0.0278696	0.0319309	-0.3322	-0.280737	-0.590028	-0.0166287	1.08248	-0.674776	-0.0431134	-0.151881	0.150897	0.607523	0.122881	-0.35099	-0.161255	-0.0112621	0.115665	0.34313	0.215887	0.564066	-0.0674144	-0.256882	-0.152095	0.182045	-0.10105	0.413205
RK290_Cancer	0.111357	0.219879	-0.224102	-0.0211649	-0.275652	0.197028	0.132858	0.395443	-0.0614064	-0.19562	-0.350997	0.0380725	-0.16445	0.191543	-2.13404	0.269295	0.538251	-0.189219	-0.556807	-0.0250723	0.464288	-0.32017	-0.0377283	-0.0656369	-0.174407	0.781065	0.692013	-0.194973	-0.00265286	0.202925	-0.451497	-0.0967458	-0.136555	0.00606629	-0.0570846	0.056639	0.680993	0.117939	0.0932434	0.199107	0.33173	-0.19373	-0.604389	-0.25074	-0.0516053	-0.405744	-0.12119	-0.00256575	0.23711
RK297_Cancer	-0.134072	0.0555777	-0.0767346	-0.11173	-0.084127	0.703001	-0.0171888	0.135666	-0.0262724	0.109897	0.0625743	-0.0899594	-0.050227	0.152163	1.15449	-0.308526	0.116362	0.0949658	-0.935092	0.174031	0.357798	0.363793	0.100473	0.209287	0.0652173	0.29849	0.127231	-0.140506	-0.0389174	-0.788967	-0.294204	0.19949	0.169022	-0.0792799	-0.147064	0.0460223	-0.355868	0.146986	0.0359673	0.0968095	-0.132185	-0.0195446	-0.643016	0.00055028	0.39056	0.264041	-0.259117	-0.0789351	-0.430383
RK298_Cancer	-0.11934	-0.143638	-0.202529	-0.176297	-0.303027	0.0421466	-0.910082	-0.373852	-0.391071	-0.406193	0.294023	0.0873183	-0.111615	-0.231665	0.169102	0.1512	-0.040867	-0.310614	-0.242372	0.0582163	-0.370151	-0.0842618	0.158925	0.232124	0.0927509	0.400143	-0.182421	0.247865	0.0313783	-0.329354	0.220107	0.312357	0.0761953	-0.0303786	-0.142353	0.0154084	-0.0816225	0.550373	0.156724	-0.0254841	-0.126572	-0.0826861	-0.119914	-0.0209922	0.288231	0.188069	-0.247895	-0.141049	-0.212315
RK303_Cancer	-0.167186	-0.422264	-0.143706	-0.192114	-0.250162	-0.0742906	-0.728223	-0.185481	-0.348212	0.111731	0.296987	0.06848	-0.0637226	-0.129018	-0.0501803	0.0317794	-0.173064	-0.183996	-0.251001	0.102124	-0.288237	0.0219207	0.180359	0.196095	0.151642	0.621322	-0.18398	0.25737	-0.00553076	-0.223089	0.0368272	0.284431	0.145188	0.0100094	-0.138635	0.00357429	-0.375328	0.4467	0.239	-0.00849729	-0.0965194	-0.100343	-0.141409	0.0483069	0.168741	0.338037	-0.212685	-0.0754266	-0.172498
RK304_Cancer	-0.0775246	0.0951098	0.035532	-0.110421	0.0216327	-0.0508562	-0.115026	-0.597783	-0.0418841	-0.0663239	-0.255303	0.0412428	0.00198118	-0.0508109	-1.32419	-0.159004	0.159165	0.00780642	-0.0166697	0.0633019	0.237131	-0.120059	0.0289714	0.0226366	0.0737409	0.12754	0.0918304	0.358798	-0.015116	0.160424	-0.703467	0.00216478	-0.031945	0.177782	-0.225699	0.246786	0.158106	0.214952	0.282125	0.00163971	-0.110421	0.202306	-0.170977	-0.0264596	-0.0348256	-0.137087	0.118588	-0.109711	0.0899281
RK305_Cancer1	-0.282967	-0.265169	-0.231038	-0.0678417	0.0374867	-0.11885	0.361964	0.593307	-0.0369516	-0.125592	0.263758	0.0778228	0.0192663	-0.201912	0.313578	-0.184771	0.0321915	0.0543706	0.0644592	0	0.232367	0.607604	-0.00797869	0.0644708	-0.0414601	0.0882828	-0.350131	0.0477103	-0.00444541	-0.13766	0.188673	0.00106381	0.13216	0.0877976	-0.0817962	-0.375738	-0.00959294	0.214196	0.30828	0.203771	-0.0961159	-0.132705	-0.0677942	-0.0764554	0.10453	0.248647	0.0522794	-0.199805	0.121902
RK306_Cancer	-0.285406	-0.465132	-0.164323	-0.119372	-0.583943	0.131766	0.287822	0.717441	-0.211669	-0.153557	-0.0963347	-0.181431	0.0383619	0.13919	1.06742	-0.396544	-0.310828	0.136069	0.019972	-0.179953	-0.237671	-0.165115	0.114623	0.0901522	0.0462245	-0.371984	-0.584105	-0.486653	-0.036042	0.0628888	0.448251	0.17255	-0.17769	0.200288	0.0887648	-0.376062	0.006478	-0.0600668	-0.0201907	0.0197747	-0.208401	-0.057132	-0.339166	-0.00821959	-0.020823	-0.0270198	0.0369641	-0.0565867	0.111139
RK312_Cancer	-0.00468696	0.930088	0.830282	0.152271	1.29937	0.290217	-0.615607	-1.44591	0.320654	0.34861	-0.55885	-0.110033	-0.126857	0.0306475	0.703825	0.553978	0.243345	-0.603268	0.675181	0.0285021	0.00866554	0.976318	-0.247061	-0.269589	-0.138327	0.622701	0.804094	0.87302	-0.112591	0.455266	0.0771987	1.43616	-0.183882	0.0523073	-0.551052	1.16117	0.827407	-0.266358	-0.0709764	-0.234556	-0.219353	-0.197944	1.23552	0.0345337	0.812907	-0.509986	0.000339686	-0.0261074	0.0491302
RK316_Cancer	0.11063	0.529853	-0.0385618	0.18024	0.292221	-0.107948	-0.967795	-1.10442	-0.0362948	0.338741	-0.432605	-0.0475798	-0.32012	-0.765743	0.234888	1.42632	-0.185266	-0.804658	0.559065	0.15283	0.078554	0.379319	-0.27105	-0.134326	-0.103896	0.809923	1.3157	-0.905227	-0.14289	-0.609203	0.0212218	-0.160615	0.187053	-0.0303128	-0.245744	0.347416	0.802234	0.470004	0.0331142	-0.425266	-0.309122	-0.761088	0.493588	0.0909979	0.232628	0.0356035	0.0836414	0.315125	0.0830417
RK317_Cancer	0.324563	1.16593	0.471691	0.118636	0.432187	-0.317394	-0.892335	-1.03659	-0.411533	-1.53131	-0.827333	0.0928721	-0.193507	-0.585226	-0.745183	0.902486	-0.208351	-0.688935	-0.556759	-0.0227799	-0.924074	-0.45414	0.0406522	0.212584	0.0138285	-0.425415	1.00458	-0.724085	0.0434196	-1.35651	-0.292885	0.238533	0.344977	0.110431	-0.49717	0.470997	0.489009	-0.123024	-0.00593141	-0.274976	0.186154	-0.620488	0.396312	0.841663	0.134625	-0.175664	0.388291	0.277036	0.121661
RK326_Cancer	0.00523164	0.200959	-0.0871784	0.271881	0.559795	0.16588	-0.175057	0.287942	0.351831	0.836307	-0.26029	-0.0398742	0.0689268	0.359612	0.935456	0.363847	0.309412	-0.279855	0.864808	0.0169638	0.132741	0.644281	-0.267351	-0.101987	-0.324949	0.47567	0.260274	0.546398	0.00152633	0.397168	0.921817	-0.37625	0.323909	-0.0188784	0.249992	0.343185	0.549958	0.410418	0.0999108	-0.118611	0.151491	-0.373431	1.00083	-0.0319205	0.222481	-0.182786	-0.0395295	-0.186222	0.276873
RK337_Cancer	-0.0818558	-0.131568	-0.0762288	-0.248286	-0.500559	-0.0533906	-0.566989	0.0404973	-0.351514	0.407742	0.336136	0.0317978	-0.0205835	0.364418	1.66321	-0.0346582	-0.298101	-0.375294	-0.19694	0.0918055	0.0808449	-0.254271	0.108974	0.0419019	0.141919	-0.199839	-0.172493	0.242552	-0.113196	-0.234584	0.0719759	0.207079	-0.0389761	0.0671216	-0.0626519	-0.0853558	-0.428327	0.0882552	0.114545	0.141654	-0.371479	0.159343	-0.447194	-0.0522116	-0.0227054	0.191434	-0.218662	-0.0579788	-0.173666
RK338_Cancer1	-0.10556	-0.052329	-0.507911	-0.198089	-0.27778	-0.0329671	-0.146493	0.0657896	-0.0809052	-0.801783	-0.0471604	-0.0502927	0.0975223	0.0109945	-0.704121	-0.312857	0.117797	0.423929	-0.508275	-0.069538	-0.203633	-0.398806	0.169349	0.182573	0.116418	-0.221923	-0.435249	-0.221581	0.11598	0.16705	0.160801	0.269993	-0.17086	0.0373173	0.0685556	-0.0510039	-0.186978	0.196272	0.091859	-0.11093	0.142382	-0.0735414	-0.304814	-0.123302	-0.0141983	0.081559	-0.0890178	0.00544392	-0.144655
[truncated: 244 more columns]
