# Supplementary material for: Proteo-genomic characterization of virus-associated liver cancers reveals potential subtypes and therapeutic targets
Source: Nat Commun. 2022 Oct 29;13:6481. doi: 10.1038/s41467-022-34249-x (PMC9617926; doi:10.1038/s41467-022-34249-x)
Supplement: Supplementary file 7 — Supplementary Data 4 [file 41467_2022_34249_MOESM7_ESM.xlsx]

## Sheet: Sheet1
Supplementary Data 4. Member proteins of pathways.
Pathway	Antibody name	Gene name
﻿Hormone_a	ER	ESR1
	ER-a_pS118	ESR1
	PR	PGR
﻿Hormone_b	AR	AR
	INPP4b	INPP4B
	GATA3	GATA3
	Bcl2	BCL2
