# Supplementary material for: Proteo-genomic characterization of virus-associated liver cancers reveals potential subtypes and therapeutic targets
Source: Nat Commun. 2022 Oct 29;13:6481. doi: 10.1038/s41467-022-34249-x (PMC9617926; doi:10.1038/s41467-022-34249-x)
Supplement: Supplementary file 8 — Supplementary Data 5 [file 41467_2022_34249_MOESM8_ESM.xlsx]

## Sheet: Sheet1
Supplementary Data 5. The concentration of pVEGFR2 and pFGFR4 measured by ELISA
ID	pVEGFR2 /protein (ng/mg)	pFGFR4/protein (ng/mg)
RK001_C01	2708.55	NA
RK002_C	919.385	1269.35
RK003_C	800.174	NA
RK004_C01	1770.58	NA
RK005_C	125.144	NA
RK006_C1	2298.97	3637.68
RK007_C01	2180.48	6133.43
RK010_C	1129.31	1936.32
RK012_C01	1617.4	1634.29
RK014_C01	240.718	2473.82
RK015_C	1279.2	1099.09
RK016_C01	1188.21	1023.23
RK018_C01	1137.63	21597.6
RK019_C	2296.45	5116.15
RK020_C01	1499.64	4854.59
RK021_C01	2253.75	4835.29
RK022_C01	2818.19	5376.22
RK023_C	2115.62	3714.35
RK024_C	2280.35	10279.7
RK025_C	916.53	5592.56
RK026_C01	1588.31	4325.08
RK027_C01	1291.85	14684.5
RK028_C01	1435.71	1469.11
RK029_C	1934.62	1567.92
RK030_C01	1821.29	2010.77
RK031_C01	1448.95	6041.12
RK032_C01	1186.16	2882.1
RK033_C01	1668.06	NA
RK034_C	2526.31	2024.47
RK035_C01	779.657	1064.31
RK036_C01	77.1769	NA
RK037_C01	415.063	496.799
RK038_C01	1353.74	1682.45
RK040_C01	1487.19	1942.41
RK041_C01	1633.47	0
RK042_C	2138.27	2123.65
RK043_C01	1966.18	5914.81
RK044_C01	3217.47	1696.72
RK046_C01	1291.11	1652.62
RK046_C02	1392.98	1116.54
RK047_C01	2504.74	3587.69
RK048_C	2401.51	4191.61
RK050_C	1972.42	3527.44
RK051_C01	1448.47	4628.65
RK052_C01	994.746	5525.64
RK053_C01	1160.97	3469.04
RK054_C01	2217.85	1894.21
RK055_C01	1236.63	3969.78
RK056_C01	5169.3	5771.59
RK057_C01	3927.86	8017.78
RK058_C01	3358.82	13227.5
RK059_C01	2044.01	79492.2
RK060_C01	4867.98	4204.53
RK061_C01	3977.45	6637.83
RK062_C01	2533.26	5568.01
RK063_C	4474.55	NA
RK064_C01	5232.32	NA
RK065_C01	5910.15	1852.12
RK066_C01	2084.14	NA
RK068_C	6535.05	15694.4
RK069_C01	5219.77	5527.42
RK070_C01	2113.74	NA
RK071_C01	2854.29	3972.8
RK072_C01	3557.14	1022.81
RK073_C01	4625.32	19118.6
RK074_C01	3632.71	NA
RK075_C01	3691.47	7265.1
RK076_C01	5199.16	8826.85
RK077_C01	2783.64	24858.3
RK079_C01	2478.13	0
RK080_C01	2588.91	NA
RK081_C01	3251.07	6033.31
RK082_C01	5794.64	NA
RK083_C01	5688.19	5366.25
RK084_C01	0	NA
RK085_C01	1891.65	25534.8
RK086_C01	5279.51	11938.5
RK087_C01	2273.47	5426.93
RK088_C01	4212.58	6163.54
RK089_C01	49.2771	NA
RK091_C01	8417.34	NA
RK095_C01	7276.23	6147.85
RK096_C01	6030.99	0
RK098_C01	2946.28	NA
RK099_C01	6287.44	6070.71
RK100_C01	3029.95	NA
RK101_C01	4638.81	0
RK102_C01	1154.36	7622.31
RK103_C01	3748.74	NA
RK104_C01	3279.09	8736.23
RK105_C01	2788.41	NA
RK106_C01	152.641	NA
RK107_C01	925.923	NA
RK108_C01	160.322	3402.1
RK109_C01	8.44481	2957.17
RK110_C01	742.625	1666.14
RK111_C01	1482.39	2738.77
RK112_C01	525.523	837.572
RK113_C01	368.99	3547.56
RK115_C01	1606.27	5114.75
RK116_C01	1756.99	0
RK117_C01	2729.27	3237.75
RK118_C01	1513.31	1620.21
RK119_C01	1166.87	4002.24
RK120_C01	1132.02	1875.67
RK121_C01	2.94089	2160.88
RK122_C01	563.984	1552.41
RK123_C01	816.008	17683.4
RK124_C01	239.398	1216.12
RK125_C01	329.681	54570.9
RK126_C01	639.334	2663.06
RK128_C01	115.753	512.305
RK130_C01	1700.46	2269.32
RK131_C01	966.55	2623.78
RK133_C01	666.548	1708.29
RK134_C01	1691.79	296.331
RK135_C01	573.833	730.765
RK136_C01	557.301	5126
RK137_C01	2011.18	19942.3
RK138_C01	0	2066.13
RK139_C01	2390.27	950.262
RK140_C01	520.051	893.091
RK141_C01	910.314	NA
RK142_C01	3911.59	892.316
RK143_C01	385.146	0
RK144_C01	683.195	NA
RK145_C01	726.981	NA
RK146_C01	1031.67	0
RK147_C01	1515.31	1570.43
RK148_C01	423.209	694.501
RK149_C01	778.68	4416.93
RK150_C01	622.918	890.585
RK151_C01	180.91	762.887
RK152_C01	588.3	NA
RK153_C01	790.9	5003.07
RK154_C01	512.412	2611.12
RK155_C01	6705.35	6784.25
RK156_C01	8755.78	2245.54
RK157_C01	195.143	574.377
RK159_C01	593.638	15305.8
RK162_C01	30.5302	0
RK163_C01	6.62181	2866.92
RK164_C01	1772.15	0
RK165_C01	4469.48	501.713
RK166_C01	957.611	2647.17
RK167_C01	1147.09	6592.22
RK169_C01	22.6413	1710.54
RK170_C01	327.081	131.294
RK171_C01	15.9551	1047.71
RK172_C01	918.963	3049.77
RK175_C01	825.885	194.48
RK176_C01	450.46	NA
RK177_C01	601.57	0
RK178_C01	1363.88	0
RK179_C01	50.7404	2518.24
RK180_C01	0	4751.5
RK180_C02	1079.34	5113.13
RK181_C01	1347.61	544.272
RK182_C01	518.264	812.401
RK183_C01	2410.76	162.504
RK184_C01	700.384	224.399
RK185_C01	3106.55	3483.28
RK186_C01	3455.04	1383.85
RK187_C01	900.337	0
RK188_C01	0	19249.1
RK189_C01	84.579	3615.89
RK190_C01	1630.3	17413
RK191_C01	3481.78	1886.48
RK193_C01	8265.77	3463.58
RK194_C01	1161.8	5871.96
RK195_C01	7575.76	2266.95
RK196_C01	2712.4	6246.86
RK197_C01	3411.14	5735.81
RK198_C01	1101.39	5897.33
RK199_C01	2458.6	2379.28
RK200_C01	8233.2	16057.4
RK201_C01	1648.3	1560.32
RK202_C01	1765.61	14795.1
RK204_C02	101.852	2219.7
RK205_C01	2439.41	1766.28
RK206_C01	2049.2	12717.1
RK207_C01	620.355	1664.71
RK208_C01	42.1367	20167.4
RK209_C01	0	3030.26
RK210_C01	1109.04	4939.76
RK211_C01	1206.98	3881.95
RK212_C01	772.07	741.814
RK213_C01	0	4227.54
RK214_C01	459.633	3708.24
RK215_C01	1340.3	8151.24
RK216_C01	271.206	2846.31
RK217_C01	345.886	1880.28
RK219_C01	818.494	5513.61
RK220_C01	554.302	10174.8
RK221_C01	0	7515.59
RK222_C01	1192.94	21924.4
RK223_C01	3992.2	7322.03
RK224_C01	404.299	2153.11
RK225_C01	612.203	1488.66
RK226_C01	396.539	6131.15
RK227_C01	648.032	6272.46
RK228_C01	715.785	2337.07
RK229_C01	219.635	12108.6
RK230_C01	714.953	3130.69
RK232_C01	1997.03	2401.48
RK233_C01	157.215	2298.22
RK233_C02	72.3548	NA
RK234_C01	24090.8	3665.73
RK235_C01	1082.3	2914.79
RK236_C01	200.535	2908.03
RK237_C01	85.2811	2507.31
RK240_C01	487.814	2531.57
RK241_C01	304.618	4842.36
RK243_C01	14.9804	5198.64
RK244_C01	444.053	2923.41
RK245_C01	170.68	4193.82
RK254_C01	1715.01	NA
RK256_C01	795.153	NA
RK257_C01	316.833	NA
RK258_C01	0	NA
RK259_C01	2976.94	NA
RK260_C01	2003.94	NA
RK261_C01	1711.73	3962.86
RK261_C02	3277.96	7727.3
RK262_C01	3826.87	2879.13
RK263_C01	2382.57	NA
RK264_C01	2634.11	2625.64
RK265_C01	2421.28	2576.33
RK266_C01	582.434	NA
RK268_C01	1271.8	6032.56
RK269_C01	606.429	NA
RK270_C01	1248.16	NA
RK272_C01	11268.6	NA
RK275_C01	3986.11	NA
RK277_C01	2984.27	NA
RK278_C01	2952.67	1946.52
RK279_C01	400.125	NA
RK280_C01	2020.48	7567.91
RK281_C01	2029.86	15965
RK282_C01	2607.38	11624
RK283_C01	3575.77	5332.18
RK284_C01	2987.95	7559
RK285_C01	4359.67	2532.63
RK287_C01	2363.71	5030.28
RK288_C01	1618.03	4834.16
RK289_C01	4669.76	2395.79
RK290_C01	1681.8	27689
RK297_C01	2859.6	1387.24
RK298_C01	2009.18	2446.92
RK303_C01	2984.26	1662.49
RK304_C01	1402.89	1215.55
RK305_C01	3084.6	3627.24
RK306_C01	2848.79	2331.79
RK312_C01	2810.52	65287
RK316_C01	4849.09	7523.01
RK317_C01	208.137	8473.46
RK326_C01	10013.8	4094.65
RK337_C01	2942.43	6022.75
RK338_C01	3454.09	NA
		NA:not availabe
