# Supplementary material for: Proteo-genomic characterization of virus-associated liver cancers reveals potential subtypes and therapeutic targets
Source: Nat Commun. 2022 Oct 29;13:6481. doi: 10.1038/s41467-022-34249-x (PMC9617926; doi:10.1038/s41467-022-34249-x)
Supplement: Supplementary file 10 — Source Data [file 41467_2022_34249_MOESM10_ESM.xlsx]

## Sheet: Fig. 1A
Antibody Name	p.value	Spearman's correlation
14-3-3-beta	5.1968e-05	0.266367
14-3-3-zeta	4.81895e-35	0.704388
4E-BP1	5.98046e-08	0.351646
53BP1	1.01983e-09	0.392793
A-Raf	5.77174e-05	0.264803
ACC1	9.03589e-19	0.544529
ADAR1	2.63871e-09	0.383686
Akt	6.64786e-06	0.295234
AMPKa	0.115199	0.105311
Annexin-I	1.06669e-23	0.603334
Annexin-VII	8.79702e-05	0.258423
AR	2.37988e-22	0.588383
ARID1A	2.05645e-06	0.310396
Atg3	0.000502367	0.230127
Atg7	6.11461e-08	0.351405
ATM	7.27512e-07	0.323154
Aurora-B	0.287084	0.0712761
Axl	1.17535e-18	0.543017
b-Actin	0	0.510984
b-Catenin	0.17464	0.090815
B-Raf	5.03974e-13	0.457244
B7-H4	0.150291	-0.0962135
Bak	0.483535	0.0469443
BAP1	3.89669e-05	0.270608
Bax	5.48546e-16	0.505348
Bcl-xL	5.56858e-06	0.297579
Bcl2	1.13324e-15	0.500576
Beclin	0.582521	-0.0368398
Bid	2.38264e-22	0.588378
Bim	2.37416e-10	0.40624
BiP-GRP78	0.781348	0.0186062
BRD4	0.0202178	0.154747
c-Abl	0.25466	0.0762544
c-IAP2	1.89751e-21	0.577937
c-Kit	0.907371	0.00780033
c-Myc	0.596663	0.0354668
C-Raf	2.41638e-07	0.336077
Caspase-3	0.349122	0.0627074
Caspase-7-cleaved	7.65914e-08	0.348948
Caveolin-1	0.00831604	0.17554
CD134	0.0199659	-0.155057
CD20	0.391439	0.0574066
CD29	0.0684966	-0.121674
CD4	2.86154e-12	0.443695
CD44	0.000131382	0.252195
CD45	4.75651e-19	0.548186
CD49b	4.23055e-08	0.355378
cdc25C	0.0607287	0.125236
CDK1	6.74341e-26	0.62614
Chk1	0.00186846	0.206273
Chk2	0.321839	0.0663424
Claudin-7	1.88312e-06	0.3115
COG3	0.000385182	0.234663
Collagen-VI	1.90097e-08	0.363824
Connexin-43	6.11002e-06	0.296353
Cox-IV	0.49077	0.0461716
Cox2	0.0208124	0.154029
Creb	0.347515	0.0629164
Cyclin-B1	3.53808e-22	0.586417
Cyclin-D1	0.0557347	0.127729
Cyclin-D3	0.0306229	0.144178
Cyclin-E1	0.285881	0.0714537
Cyclophilin-F	6.88366e-15	0.48838
D-a-Tubulin	0.374396	0.0594969
DJ1	6.59337e-07	0.324332
DUSP4	0.00387494	-0.191822
E-Cadherin	4.88073e-20	0.560812
E2F1	0.228574	-0.0805875
eEF2	0.0303628	0.144469
eEF2K	7.91613e-06	0.292903
EGFR	2.28517e-15	0.495892
eIF4E	3.48957e-05	0.272215
eIF4G	1.41411e-06	0.315062
EMA	0.0424614	0.135395
ENY2	0.00279647	0.198405
ER	5.84625e-11	0.418626
ERCC1	0.568526	0.0382139
ERCC5	0.0297896	0.1449
Ets-1	0.329802	0.0652618
FAK	0.268991	0.0740037
FASN	9.6015e-23	0.592835
Fibronectin	0.626974	-0.0325722
FoxM1	0.025394	0.149021
FoxO3a	0.0374799	-0.138801
G6PD	0.000107863	0.255278
Gab2	8.09584e-14	0.470893
GATA3	0.346258	-0.0630803
GCLM	2.47335e-07	0.33581
GCN5L2	0.0104533	0.170396
Glutamate-D1-2	4.33135e-40	0.738806
Glutaminase	2.44919e-13	0.462703
Granzyme-B	0.00201214	-0.204849
Gys	1.26394e-08	0.368041
HER2	3.44142e-06	0.303847
HER3	1.1216e-07	0.344739
Heregulin	0.0614598	0.124885
HES1	1.73092e-05	0.282197
Hexokinase-II	0.0011267	-0.21576
Hif-1-alpha	0.160842	-0.0937993
Histone-H3	0.660326	0.0294552
HSP27	0.03862	-0.137989
HSP70	0.702571	-0.0255952
IGFBP2	1.46198e-47	0.781396
IGFRb	1.92289e-11	0.428107
INPP4b	0.0331198	0.142112
IR-b	7.85311e-09	0.372882
IRF-1	0.000480721	0.230885
IRS1	2.15688e-20	0.565213
Jagged1	0.00191566	0.205794
Jak2	0.305072	-0.0686762
JNK2	1.3719e-10	0.411148
Lck	2.17728e-19	0.55258
LDHA	2.25619e-15	0.495978
Mcl-1	1.32296e-05	0.2871
MCT4	0.000886854	0.220112
MEK1	5.38712e-07	0.326736
Merlin	1.29984e-08	0.367753
MIF	6.12364e-07	0.325214
MIG6	6.57947e-06	0.295372
MMP2	0.0808107	0.116652
Mnk1	7.78106e-06	0.293134
MSH6	9.66069e-18	0.530626
MSI2	2.22426e-24	0.610594
mTOR	0.000352941	0.236136
Myosin-11	3.70844e-39	0.732827
Myt1	0.0563932	-0.12739
N-Cadherin	1.88554e-05	0.281
N-Ras	0.548249	-0.0402336
NAPSIN-A	0.713244	0.0246337
NDUFB4	0.424184	-0.0535388
Notch1	3.20509e-06	0.304761
Notch3	3.36721e-16	0.508516
Oct-4	0.0917591	-0.112682
P-Cadherin	0.00513335	-0.185975
p16INK4a	0.905079	0.00799421
p21	0.833245	0.014114
p27-Kip-1	0.00324817	0.195408
p38-MAPK	0.377906	0.0590617
p44-42-MAPK	7.58424e-10	0.395574
p53	0.0178072	-0.157861
p70-S6K1	6.69056e-06	0.295149
PAI-1	2.35438e-22	0.588437
PAICS	2.75432e-12	0.443999
PAK1	9.81299e-24	0.603725
PAK4	0.222653	-0.0816191
PARP	2.80172e-09	0.383102
Paxillin	0.451762	0.0504143
PCNA	0.00593406	0.182896
PD-1	1.47011e-14	0.483102
PD-L1	0.00288468	0.197787
Pdcd4	5.58915e-10	0.398414
PDHK1	1.55955e-05	0.283649
PDK1	3.84642e-09	0.379997
PEA-15	4.79681e-13	0.457621
PI3K-p110-a	0.0268154	-0.147626
PI3K-p110-b	0.00073177	0.223548
PI3K-p85	0.919394	0.00678417
PKA-a	0.002963	0.197252
PKCa	1.2056e-12	0.450513
PKM2	3.61653e-33	0.690189
PLK1	0.000180644	0.247137
PMS2	6.13206e-05	0.263896
Porin	6.18764e-08	0.351276
PR	0.0113839	-0.168443
PRAS40	0.247452	-0.0774194
PREX1	3.24413e-23	0.598067
PTEN	4.83335e-11	0.42027
Rab11	0.0146848	0.162493
Rab25	0.160789	0.0938112
Rad50	0.187599	0.0881676
Rad51	0.401358	0.0562154
Raptor	2.86307e-15	0.494371
RBM15	0.315746	0.0671812
Rheb	0.293354	0.0703579
Rictor	0.00783784	0.176851
RIP	7.32988e-06	0.293933
RPA32	6.30285e-08	0.351075
RSK	1.76203e-05	0.281949
S6	0.000121684	0.253398
SCD	0	0.585676
SDHA	1.31557e-07	0.34296
SF2	0.417852	0.0542727
SLC1A5	1.04272e-05	0.289182
Slfn11	0.127221	0.10198
Smad1	1.38127e-07	0.342415
Smad3	0.0145347	0.162737
Smad4	0.48458	0.0468323
SOD1	1.29907e-20	0.567913
SOD2	3.25884e-23	0.598046
Sox2	3.03319e-05	0.274242
Src	2.41342e-33	0.691555
Stat3	7.50834e-10	0.395668
Stat5a	3.74154e-07	0.331022
Stathmin-1	0.0148904	0.162163
Syk	7.30853e-25	0.615638
Tau	0.038084	-0.138368
TAZ	2.73733e-23	0.598878
TFAM	0.000229832	0.243239
TFRC	7.91226e-18	0.531822
TIGAR	0.0114066	0.168398
Transglutaminase	6.76867e-09	0.374378
TRIM25	0.517743	-0.043343
TSC1	0.0283711	0.146169
TTF1	0.0367242	-0.13935
Tuberin	0.019393	0.155774
TUFM	0.000464824	0.231462
TWIST	2.23809e-08	-0.36212
Tyro3	7.6997e-19	0.545445
U-Histone-H2B	0.103367	-0.108866
UBAC1	7.77462e-05	0.26031
UGT1A	1.74101e-14	0.481913
VASP	2.80279e-23	0.598765
VEGFR-2	0.416665	0.054411
VHL-EPPK1	1.8771e-27	0.641206
Wee1	0.00127101	0.213536
WIPI2	6.00398e-06	0.296585
XBP-1	0.0149138	0.162126
XPA	0.000580182	0.22763
XPF	0.135195	0.0999021
XRCC1	2.65111e-07	0.335013
YAP	0.00287263	0.19787
ZAP-70	1.06929e-38	0.729818

## Sheet: Fig. 1B
Phospho Antibody Name	p.value	Spearman's correlation
4E-BP1_pS65	0.000133798	0.235745
ACC_pS79	0	0.648689
Akt_pS473	2.09777e-05	0.261898
Akt_pT308	0.467258	-0.0453665
AMPKa_pT172	1.18952e-06	0.297797
ATM_pS1981	1.78941e-16	-0.482011
b-Catenin_pT41_S45	0.824344	-0.0138492
B-Raf_pS445	1.15723e-07	0.322074
C-Raf_pS338	1.12847e-07	-0.324108
Cdc2_pY15	5.11319e-08	-0.330519
Chk1_pS296	7.34753e-07	0.301947
Chk2_pT68	0.645002	0.0287607
EGFR_pY1173	1.46046e-07	0.321343
eIF4E_pS209	0.0507338	-0.121536
ER-a_pS118	0.20648	-0.0787569
FAK_pY397	1.18043e-06	-0.297887
Gys_pS641	0.00304747	0.183675
HER2_pY1248	0	0.655167
HER3_pY1289	0.0382206	-0.128864
HSP27_pS82	0.00222205	0.189539
IGF1R_pY1135_Y1136	0.853171	0.0115554
MAPK_pT202_Y204	0	-0.458586
MEK1_pS217_S221	0.144285	-0.0909553
mTOR_pS2448	0.00197566	0.19168
p27_pT198	2.65003e-05	0.258746
p38_pT180_Y182	6.46139e-08	0.329997
p70-S6K_pT389	0.0877787	0.106296
PDK1_pS241	5.83861e-28	0.611563
PEA-15_pS116	0.0417282	-0.126662
PRAS40_pT246	0.00039945	-0.218864
Rictor_pT1135	0.89394	-0.00831877
RPA32_pS4_S8	0.0317489	0.133491
S6_pS235_S236	0.000218821	0.227749
S6_pS240_S244	0.00406418	0.177962
Src_pY416	1.08632e-06	-0.29749
Src_pY527	0.0296241	-0.135242
Stat3_pY705	0.744209	-0.0203708
Tuberin_pT1462	1.15215e-07	-0.323886
Wee1_pS642	4.64674e-06	0.281353
YAP_pS127	0.12127	0.0965085

## Sheet: Fig. 2C
CTNNB1 protein expression	CTNNB1 alteration
-2.82728
-2.14873
-1.82253
-1.6375
-1.54543
-1.43837
-1.42826
-1.37577
-1.14973
-1.13619
-1.04891
-1.04532	Coding_mutation
-1.01756
-0.984798
-0.965456	Coding_mutation
-0.942021
-0.918506
-0.905227
-0.890571
-0.88159	Coding_mutation
-0.854943
-0.842484
-0.83906
-0.814619
-0.791332	Coding_mutation
-0.789174
-0.778346
-0.738927
-0.72857
-0.724271
-0.724085
-0.701525
-0.699005	Coding_mutation
-0.688021
-0.675632	Coding_mutation
-0.642598
-0.615528
-0.6058
-0.601979
-0.597475
-0.592223
-0.591942
-0.591649
-0.590028
-0.586689
-0.56949
-0.567854
-0.557585	Coding_mutation
-0.511714
-0.504711
-0.502642	Coding_mutation
-0.498245
-0.497161
-0.495063	Coding_mutation
-0.494368
-0.49185
-0.486653	Coding_mutation
-0.47705
-0.470144
-0.469003
-0.465091
-0.452821
-0.451356
-0.450326
-0.428001
-0.420918
-0.416403
-0.411134
-0.409605
-0.39362
-0.39335
-0.387816
-0.368532
-0.361012
-0.360776
-0.317375
-0.307415
-0.301574
-0.301187
-0.280183
-0.278778
-0.277865
-0.268299
-0.266364
-0.261926
-0.248575
-0.235563
-0.232735
-0.221581	Coding_mutation
-0.216599
-0.209754
-0.208913
-0.199795
-0.190626
-0.190481
-0.185855
-0.185577
-0.179
-0.168674
-0.161478	Coding_mutation
-0.158785
-0.148213
-0.143494	Coding_mutation
-0.140506
-0.139355
-0.132202	Coding_mutation
-0.129349
-0.127983
-0.123091
-0.121106
-0.0772411	Coding_mutation
-0.0764542
-0.0576697
-0.0564604
-0.0548096
-0.0407767	Coding_mutation
-0.0218415	Coding_mutation
-0.0169204
0.0176902
0.0338549
0.0339198
0.0448013	Coding_mutation
0.0456627	Coding_mutation
0.0477103
0.0495191
0.0735381
0.0742762
0.0887536
0.0890685	Coding_mutation
0.0904551
0.0905696	Coding_mutation
0.0912164	Coding_mutation
0.0994527
0.103278
0.113831	Coding_mutation
0.124433
0.129308
0.134551	Coding_mutation
0.137732
0.147744
0.159336	Coding_mutation
0.17148
0.172225
0.174939
0.175457
0.202889	Coding_mutation
0.203159
0.218335
0.221318
0.223567
0.231195
0.238304	Coding_mutation
0.242552	Coding_mutation
0.247865
0.25737
0.27604
0.28125
0.281994	Coding_mutation
0.289621
0.294163	Coding_mutation
0.316287	Coding_mutation
0.325207	Coding_mutation
0.329777
0.332829
0.332934
0.336053
0.345765
0.346969	Coding_mutation
0.358798
0.370303	Coding_mutation
0.371329
0.375149	Coding_mutation
0.377011	Coding_mutation
0.388959
0.390105	Coding_mutation
0.396595
0.397662
0.421691	Coding_mutation
0.424382
0.42992
0.432041	Coding_mutation
0.432739
0.437782
0.437975
0.439926
0.443536
0.44551
0.447787
0.458859
0.459531
0.468723
0.478103	Coding_mutation
0.482382	Coding_mutation
0.491639	Coding_mutation
0.492452
0.495792	Coding_mutation
0.497626	Coding_mutation
0.499424
0.503414
0.514078	Coding_mutation
0.537383
0.545301
0.546398
0.547952
0.550681
0.561794
0.584355
0.586785
0.605138
0.617366	Coding_mutation
0.617795
0.636551
0.675236	Coding_mutation
0.685164	Coding_mutation
0.703011
0.703825
0.7185	Coding_mutation
0.740412
0.763699	Coding_mutation
0.778465	Coding_mutation
0.780658
0.782117
0.863461
0.87302
0.930857	Coding_mutation
0.936003
0.959775
0.960707
0.970127
0.987246
1.12973
1.17546
1.1893	Coding_mutation
1.23066	Coding_mutation
1.26881
1.27297
1.30452
1.39684	Coding_mutation
1.56497	Coding_mutation
1.6926

## Sheet: Fig. 2D
TP53 protein expression	TP53 alteration
-0.66499	Coding_mutation;Coding_deletion
-0.653844
-0.601605
-0.538297	Coding_mutation;Coding_deletion
-0.49681	Coding_mutation;Coding_deletion
-0.482779
-0.479792
-0.460938
-0.456133	Coding_mutation;Coding_deletion
-0.444897	Coding_mutation;Coding_deletion
-0.442719
-0.420979
-0.416802	Coding_mutation;Coding_deletion
-0.408464	Coding_mutation;Coding_deletion
-0.388781
-0.356301
-0.331631
-0.319306	Coding_mutation;Coding_deletion
-0.314164
-0.307092
-0.29724	Noncoding_mutation;Coding_deletion
-0.290713	Noncoding_mutation;Coding_deletion
-0.288554
-0.27782
-0.274802
-0.270766	Coding_mutation;Coding_deletion
-0.263183	Coding_mutation
-0.252548
-0.247785
-0.246042	Coding_mutation;Coding_deletion
-0.239511	Coding_mutation;Coding_deletion
-0.232282
-0.231928
-0.220879	Coding_mutation;Coding_deletion
-0.220689
-0.217364
-0.204334
-0.203819
-0.202464
-0.198063	Coding_mutation;Coding_deletion
-0.196611	Coding_mutation;Coding_deletion
-0.195979
-0.184779
-0.172917
-0.171307	Coding_mutation;Coding_deletion
-0.1661
-0.16535	Coding_mutation;Coding_deletion
-0.164844	Coding_mutation;Coding_deletion
-0.157214	Coding_mutation;Coding_deletion
-0.155102	Coding_mutation;Coding_deletion
-0.152274	Noncoding_mutation;Coding_deletion
-0.142595
-0.140491
-0.138423	Coding_mutation;Coding_deletion
-0.137046	Coding_mutation;Coding_deletion
-0.135243
-0.133882
-0.131842	Coding_mutation;Coding_deletion
-0.129686
-0.128862
-0.126793
-0.12557	Coding_mutation;Coding_deletion
-0.125161
-0.121196
-0.116142
-0.113399
-0.113134	Coding_mutation
-0.11104
-0.107525
-0.107467
-0.105921	Coding_mutation;Coding_deletion
-0.104916	Coding_mutation;Coding_deletion
-0.103439
-0.0951057
-0.093919	Coding_mutation;Coding_deletion
-0.0914042	Coding_mutation;Coding_deletion
-0.0895112	Noncoding_mutation
-0.0884687	SV
-0.0861735
-0.0800995
-0.0771497
-0.0746845
-0.0742994
-0.0741674
-0.0737268	Coding_mutation;Coding_deletion
-0.0696576
-0.0685474
-0.0683676
-0.0682056
-0.0664753
-0.0629968
-0.0629584
-0.0629337
-0.0539304
-0.0523263	Coding_mutation;Coding_deletion
-0.0476447
-0.0448743
-0.0423824
-0.0379347
-0.03731
-0.0300608	Coding_mutation
-0.0250216
-0.00979732
-0.00692557
-0.00641236
-0.00411916
-0.00378237
-0.00332732
-0.0015691
0
0.00100419
0.00105098
0.00138125
0.00150953	Coding_mutation;Coding_deletion
0.0018719
0.00489739	Coding_mutation;Coding_deletion
0.00577422
0.0106908	Coding_mutation;Coding_deletion
0.0139108
0.0159942
0.0214227	Coding_mutation;Coding_deletion
0.0236882
0.0244204
0.0264484
0.0267364	Noncoding_mutation;Coding_deletion
0.0275122
0.0301547
0.0307899
0.0330775	Coding_mutation;Coding_deletion
0.0386641
0.0388083
0.0423771
0.0432008
0.043543
0.0436499
0.0443139
0.0450629	Coding_mutation;Coding_deletion
0.0468391
0.0493636
0.0508571
0.0521352	Coding_mutation;Coding_deletion
0.0577448
0.0597494
0.0607406	Coding_mutation
0.0615574	Coding_mutation;Coding_deletion
0.0622952	Coding_mutation;Coding_deletion
0.065396
0.0712395
0.0738733
0.0791499	Coding_mutation;Coding_deletion
0.0800078	Coding_mutation;Coding_deletion
0.083581
0.0968833
0.0977988
0.100088
0.100868
0.107086	Coding_mutation;Coding_deletion
0.112098
0.114756
0.116199
0.118661	Coding_mutation;Coding_deletion
0.118961
0.120785
0.127343
0.12909
0.129144	Coding_mutation;Coding_deletion
0.139468
0.139972
0.142148
0.144733	Coding_mutation
0.14629
0.152525	Coding_mutation;Coding_deletion
0.153868	Noncoding_mutation
0.157261
0.163986
0.164351	Coding_mutation;Coding_deletion
0.166056
0.169194
0.171112
0.172091	Coding_mutation;Coding_deletion
0.173937
0.174562
0.175686
0.178864	Coding_mutation;Coding_deletion
0.179645	Noncoding_mutation;Coding_deletion
0.184099
0.18678
0.188838
0.189237	Coding_mutation;Coding_deletion
0.198081
0.200567	Coding_mutation;Coding_deletion
0.209598
0.213962
0.215204
0.217561	Coding_mutation;Coding_deletion
0.218384	Coding_mutation
0.220571
0.224884
0.227293	Coding_mutation;Coding_deletion
0.229376	Coding_mutation;Coding_deletion
0.233414
0.239239
0.240446	Coding_mutation;Coding_deletion
0.241157
0.243489
0.246301	Coding_mutation;Coding_deletion
0.246806
0.249902
0.260858
0.261603
0.276491
0.278085
0.279433
0.299244	Coding_mutation;Coding_deletion
0.31592
0.320712
0.321178
0.321321
0.322536	Coding_mutation;Coding_deletion
0.334447
0.335384
0.355829
0.361046	Coding_mutation;Coding_deletion
0.367003
0.369864
0.373248
0.376515
0.391621
0.393543
0.399053
0.400937
0.423376
0.428876
0.440238
0.451469
0.488266
0.606578
0.623792
0.891201	Coding_mutation;Coding_deletion
0.896374

## Sheet: Fig. 3C
OS.event: 0=alive, 1=dead.
Clusters	OS.month	OS.event
R3	44	1
R2	24	1
R2	40	1
R3	65	0
R1	90	0
R3	43	1
R3	90	0
R3	97	0
R3	100	0
R3	83	0
R3	97	0
R3	73	0
R1	86	0
R3	53	0
R3	79	1
R3	38	1
R3	37	1
R3	17	1
R1	73	0
R3	19	1
R3	99	0
R2	14	1
R3	13	0
R3	54	1
R2	26	1
R2	12	1
R3	22	1
R3	84	0
R1	70	0
R3	82	0
R1	74	0
R2	52	1
R2	41	1
R2	6	1
R2	2	1
R2	24	1
R2	69	1
R2	80	0
R2	40	1
R2	40	1
R2	85	0
R1	110	0
R1	84	0
R2	41	1
R3	39	0
R2	40	0
R1	56	0
R3	48	1
R2	53	1
R3	85	0
R2	37	0
R3	15	0
R2	46	1
R2	67	0
R2	72	0
R2	47	1
R2	35	1
R2	64	0
R2	19	1
R2	84	0
R2	66	0
R3	70	0
R2	80	0
R2	4	1
R3	14	1
R2	1	1
R2	83	0
R3	87	0
R2	77	0
R1	78	0
R3	73	0
R3	79	0
R2	74	0
R2	39	1
R1	3	1
R2	22	1
R2	55	0
R1	89	0
R2	50	1
R1	73	1
R1	8	0
R1	55	0
R2	81	0
R2	9	1
R2	42	1
R2	13	1
R2	67	0
R1	70	0
R2	62	0
R2	73	0
R2	37	0
R2	70	0
R2	70	0
R2	69	0
R2	31	0
R3	31	0
R3	30	0
R1	30	0
R1	6	1
R3	30	0
R3	30	0
R3	70	0
R3	32	1
R2	4	1
R3	65	0
R2	27	1
R3	33	1
R3	69	0
R2	68	0
R2	48	0
R3	68	0
R2	30	1
R2	65	0
R3	51	0
R1	78	0
R3	65	1
R2	25	0
R3	69	0
R3	71	0
R1	8	1
R3	69	0
R3	31	0
R3	51	0
R1	21	0
R3	48	1
R3	72	0
R1	77	0
R1	48	1
R2	60	0
R3	24	1
R1	30	0
R3	75	0
R3	19	1
R1	77	0
R1	76	0
R3	73	1
R3	55	0
R3	63	0
R2	63	0
R2	25	1
R3	59	0
R1	27	1
R3	75	0
R3	63	1
R1	9	1
R3	39	0
R2	5	1
R2	19	1
R2	60	0
R3	67	0
R3	26	0
R2	61	0
R1	63	0
R2	62	0
R1	82	0
R1	55	1
R3	55	1
R3	29	0
R2	0	1
R2	72	0
R1	31	1
R1	68	0
R3	23	1
R3	61	0
R2	6	1
R2	61	0
R3	23	0
R1	19	0
R2	39	1
R1	86	0
R3	20	0
R3	56	0
R3	13	1
R1	35	1
R2	24	1
R3	55	0
R3	57	0
R1	41	1
R3	46	0
R3	66	0
R1	48	1
R2	30	1
R1	17	0
R3	33	0
R3	20	0
R3	37	1
R2	52	0
R1	18	0
R2	16	1
R3	57	0
R2	16	0
R3	47	0
R3	35	0
R3	70	0
R1	64	0
R3	67	0
R3	44	1
R2	61	0
R2	22	1
R1	16	0
R3	16	0
R2	3	1
R3	16	0
R3	49	1
R2	16	1
R2	56	0
R3	56	0
R3	41	1
R2	1	1
R2	49	0
R1	54	0
R1	82	0
R2	72	0
R1	57	0
R3	62	0
R3	48	1
R2	18	0
R3	61	0
R3	60	0
R2	24	1
R3	52	0
R3	49	0
R3	49	0
R3	49	0
R2	19	1
R2	48	0
R2	47	0
R3	55	0
R1	55	0
R3	54	0
R1	51	0
R2	50	0
R2	35	1
R1	58	0
R1	59	0
R2	58	0
R1	84	0
R2	39	1
R3	77	0
R3	56	0
R2	28	1
R3	66	0
R2	70	0
R2	43	0
R2	43	0
R2	11	0
R2	11	0
R3	22	1
R3	15	0
R3	10	0
R2	57	0
R3	64	0
R3	60	0
R1	27	1
R1	8	1
R1	1	1
R1	61	0
R3	43	0
R2	42	0

## Sheet: Fig. 5C, D
Clusters	4E-BP1_pS65	mTOR_pS2448	p70-S6K_pT389	S6_pS235_S236	S6_pS240_S244	ULK1_pS757
R3	-0.207994	0.0617886	0.182153	-0.447953	-0.442202	0.41475
R2	0.0585794	-0.143681	-0.151565	0.909464	0.639535	-0.369777
R2	-0.124417	-0.226967	0.0454912	-0.931198	-1.23665	-0.412833
R3	-0.211395	0.285461	-0.0114465	0.0350617	0.291827	0.39966
R1	-0.0136015	0.351462	-0.0538972	-0.0996145	-0.286215	0.130932
R3	0.0972086	0.895968	-0.0224823	1.20272	1.96097	0.0128473
R3	0.0368108	0.767928	0.0988925	0.940228	-0.0295578	0.11277
R3	-0.271369	0.180727	0.0542164	-0.604016	0.147237	0.521259
R3	-0.424529	0.512482	0.0711489	1.24933	0.978846	0.331892
R3	-0.0698482	-0.605749	-0.111842	0.293935	0.124271	0.351728
R3	0.176891	0.34276	0.111694	0.606794	0.538034	0.263031
R3	0.122203	-0.313254	0.0811422	-0.038445	0.0855718	0.40157
R1	-0.106679	-0.365569	-0.0946278	0.113136	-0.197381	0.186454
R3	-0.294575	0.0246365	0.0199569	-0.206034	0.948881	0.351982
R3	0.0221695	0.610772	0.0165983	2.09679	1.29647	0.330442
R3	0.000339237	0.560153	0.0471643	0.239443	1.33045	0.215876
R3	0.126208	1.13634	0.054265	2.37441	1.66489	0.27351
R3	-0.140119	0.161784	0.155287	0.331382	0.108246	0.643045
R1	0.0145988	0.413424	-0.0322859	0.178023	-0.429045	-0.311788
R3	-0.0571855	0.586733	0.0830644	-0.212747	0.441864	0.0810136
R3	-0.208122	-0.0608103	-0.030612	0.690632	1.35836	-0.0837769
R2	0.284789	-0.387389	0.094105	-0.458882	-0.862096	-0.54516
R3	0.436058	0.0837867	-0.0122435	0.825122	0.700575	0.417478
R3	0.138668	-0.138351	0.199908	-0.648459	0.055885	0.487063
R2	-0.0840515	-0.568472	-0.143232	-0.880121	-0.854034	0.116838
R2	0.0825678	-0.685633	-0.225579	1.49827	0.942138	-0.550786
R3	-0.0979257	1.24847	0.102935	1.03497	0.31564	0.218498
R3	-0.0192231	0.334828	0.042753	1.21562	0.398026	0.354513
R1	0.203495	0.398467	-0.0428422	1.24586	1.00051	0.0444406
R3	0.0519291	0.21859	0.000501842	1.10642	0.676178	0.245711
R1	-0.275913	0.0707488	-0.072716	0.324579	-0.489559	0.372902
R2	-0.442318	-1.20232	0.00772446	-1.55363	-1.15521	-0.133096
R2	-0.029954	-0.285089	-0.0247978	0.066549	-0.139879	0.0202412
R2	0.153015	-0.322566	0.067332	-0.619912	-0.497161	-0.60417
R2	0.181329	-0.0327913	0.152744	0.560027	0.0810237	-0.287893
R2	0.562266	-0.0547917	0.0581824	-0.893427	-0.859739	-0.1187
R2	-0.278294	-0.311208	-0.0814159	-0.509116	-0.457304	0.297696
R2	-0.146217	0.045924	-0.0140849	0.879508	0.613031	-0.0523297
R2	0.0376822	-0.230564	-0.0805752	0.432616	0.45279	0.153876
R2	0.074472	-0.191695	-0.156705	1.94482	1.06684	-0.291124
R2	0.4781	-0.419797	-0.154518	2.15697	1.26072	-0.183383
R1	0.0183936	0.707473	0.0606877	1.36172	0.350611	0.154138
R1	0.0811052	0.547519	-0.0220618	-0.231093	1.00701	0.0840157
R2	0.273927	-1.14295	-0.0515119	0.815009	0.646373	-0.431295
R3	-0.183756	0.210386	0.127544	-0.866628	-0.0516401	0.152385
R2	-0.0858487	-0.681139	-0.0544684	-0.460005	-0.276153	-0.543164
R1	0.274443	0.313832	0.0481093	0.281596	0.000177372	0.0960734
R3	-0.0913564	0.0607834	0.0426446	-0.270424	0.239343	0.515997
R2	0.195141	-0.252815	-0.0464474	0.165165	-0.234609	-0.0850474
R3	-0.0148868	0.257096	0.143374	-0.129103	0.545679	0.152562
R2	-0.116364	-0.510866	0.190565	-0.962879	-0.66484	-0.162081
R3	-0.185162	-0.229284	0.205879	-0.147392	-0.227517	0.446367
R2	0.325526	0.634128	0.0541573	-0.149173	-0.258332	-0.519334
R2	-0.0441292	-0.65044	0.00887611	-1.0734	-0.725755	-0.219454
R2	-0.138691	0.147062	0.141315	-0.631263	0.301317	-0.142476
R2	0.013784	-0.535105	-0.0549611	0.67957	0.416662	-0.530445
R2	0.0820788	0.88309	0.472115	-0.955019	0.135188	-0.177017
R2	0.0425653	0.112792	0.162788	0.388582	0.746584	0.032566
R2	0.480816	0.424398	0.339036	0.907199	0.731479	-0.194274
R2	0.928343	0.148239	-0.0122168	-1.17595	0.87562	-0.176351
R2	0.356005	-0.0163404	-0.0429797	-1.80885	-1.01974	-0.584542
R3	-0.377459	-0.182921	-0.0499565	-0.0609853	0.334216	0.30162
R2	0.198871	-0.463534	-0.0855346	0.377012	0.176394	0.00726988
R2	0.0376904	-0.0583687	0.103217	0.828246	0.106557	-0.362698
R3	-0.305964	-0.5224	0.0307223	1.34186	1.08486	0.3174
R2	0.147366	-0.691125	0.0156581	-0.0335939	-0.234626	-0.253458
R2	0.0467362	-0.232193	0.0328924	0.524308	-0.0133117	-0.0349589
R3	-0.175533	0.500929	0.113245	2.04797	0.759865	0.510561
R2	-0.105057	-0.348078	0.254279	-0.952243	-0.538291	-0.0870684
R1	-0.159349	0.0882856	0.21007	-0.46527	-0.884395	-0.233823
R3	0.0777588	0.0443061	0.300259	0.428757	0.453939	0.0662098
R3	0.192847	0.300916	0.302201	-0.440595	-0.128381	0.17828
R2	0.0211309	-1.09867	-0.0672524	0.986535	0.883954	0.249318
R2	0.140791	-0.302959	-0.0952102	0.116997	0.0892318	-0.512022
R1	0.180449	0.29688	0.138868	-1.4669	-1.34868	-0.325982
R2	0.205306	-0.106046	-0.0816737	-0.59072	-0.89995	-0.512009
R2	0.0717627	-0.03779	0.00352514	0.527264	0.839259	-0.240884
R1	-0.0372192	-0.363506	0.758314	-1.37901	-1.40723	-0.209775
R2	0.283587	-0.00280785	-0.0297833	-0.318052	-0.458445	-0.612562
R1	0.161616	0.439455	-0.0915993	-1.59879	-1.29722	-0.189697
R1	-0.289541	-0.568656	-0.000595675	-1.13686	-1.40349	-1.38041
R1	0.272524	0.13285	-0.0110416	1.13536	0.547284	-0.259373
R2	0.109887	-0.542099	0.0664563	0.832419	0.0722215	0.115963
R2	0.899773	-0.300009	-0.0622412	-0.0271799	-0.555204	-0.695691
R2	0.254584	-0.294499	-0.0744311	-0.684367	-0.742846	-0.70206
R2	0.0412546	0.0814159	-0.0717189	0.0769521	-0.0887951	-0.0414224
R2	0.301884	-0.718447	0.0031608	2.49798	1.95001	-0.729324
R1	0.257616	-0.0112303	-0.0963483	-0.271946	-0.71717	-0.450041
R2	0.0794094	-0.670523	0.0471144	0.159826	0.140774	-0.275396
R2	-0.0943441	0.715602	0.078918	0.817597	0.717804	0.304587
R2	0.159657	-0.727329	0.00379538	0.244707	-0.756051	-0.462073
R2	-0.0836426	0.22474	-0.0822258	0.29378	0.431453	-0.3294
R2	-0.140367	0.130848	0.284704	-1.27535	1.12432	-0.10788
R2	-0.256793	-1.01087	0.12934	0.674286	0.476585	-0.131275
R2	0.334714	0.503064	-0.00126089	0.106917	-0.21105	-0.10335
R3	0.462351	0.0314189	0.451136	-0.76527	-0.107153	-0.00127349
R3	-0.0355967	-0.533402	0.0883447	-0.901541	-0.502885	0.157524
R1	-0.0808047	0.0324743	-0.138422	-0.027508	-0.195932	-0.0847952
R1	-0.183071	0.340289	0.0578375	0.33798	-0.123044	0.0262314
R3	0.176606	1.04941	0.146994	1.42149	0.640683	0.3426
R3	-0.179316	0.0535216	0.10115	0.112921	0.290325	0.447836
R3	-0.172255	0.109169	-0.00930718	0.875678	0.433194	0.384563
R3	-0.0869989	0.590006	0.185428	-0.159679	-0.172572	0.304375
R2	0.101314	0.241138	0.0334446	-0.627126	-0.681439	-0.131189
R3	-0.18771	0.0732607	0	-0.277935	-0.117703	0.0519459
R2	-0.103814	-0.384689	0.00126239	0.598877	-0.0553527	0.179861
R3	0.178691	0.0685086	0.35046	-0.898037	0.217542	0.183721
R3	0.391273	0.770508	0.0167733	-0.051	0.251224	0.108125
R2	-0.172111	-0.644468	-0.167715	-1.14883	-0.304222	0.0487439
R2	-0.166944	-0.679239	0.0539515	-1.95854	-0.488998	0.0421491
R3	0.111404	0.818569	0.0698897	1.09087	0.880204	0.183685
R2	0.288211	-0.0261211	-0.00552789	-0.989654	-0.289919	0.049929
R2	0.268773	-0.674286	-0.0217056	-1.16383	-0.546837	-0.0187547
R3	-0.117374	0.0726612	0.00982882	-0.513057	0.915905	0.351527
R1	-0.0406291	0.191376	0.045212	-0.573793	0.143643	0.0587602
R3	-0.107191	0.380871	0.104234	-0.0212762	0.107276	-0.0210692
R2	-0.202996	-0.00585886	-0.0175524	0.0770024	-0.00970788	0.0357511
R3	-0.182517	0.181641	0.179443	-0.355217	1.3013	-0.0209403
R3	-0.240287	0.234525	0.0982103	0.441677	0.611536	0.377386
R1	0.33522	-0.00515338	0.213051	-1.86078	-1.74238	-0.436166
R3	-0.148349	-0.322935	0.0980808	0.0648283	0.285603	0.261249
R3	-0.114403	0.309098	-0.00998548	-0.183659	-0.0165952	0.357348
R3	-0.0657348	-0.0415673	0	-1.17395	-0.330977	0.050098
R1	-0.237151	0.529801	0.231136	-0.959893	-1.3864	-0.168319
R3	-0.16636	0.35669	0.212861	-0.414098	0.0509157	0.411862
R3	-0.206624	0.0454299	0.0240551	-0.857669	-0.298427	0.260321
R1	-0.0697096	0.500648	0.203654	0.11348	-0.553793	-0.288733
R1	0.524239	0.025823	-0.0154629	-1.06702	-0.899106	-0.342791
R2	-0.17959	-0.612022	0.0818919	-0.776137	-0.697967	-0.0287991
R3	-0.110357	0.174109	0.252148	0.259506	-0.00217402	0.387883
R1	-0.0974011	0.665401	0.177211	0.975599	0.526838	0.188583
R3	-0.111685	0.54893	0.121481	1.69443	1.668	0.466737
R3	-0.0893541	-0.114881	0.0779157	-1.09204	-0.747629	0.186643
R1	-0.17958	0.0826925	0.0104907	-0.75658	-0.174556	0.0524506
R1	-0.239287	-0.29467	0.178573	-1.68117	-1.60591	-0.471113
R3	-0.195642	0.174596	0.0113652	0.0117015	0.506952	0.310437
R3	-0.0961869	-0.181259	0.359883	-0.58728	-0.119892	0.118574
R3	0.097212	-0.233335	0.334229	0.846027	0.175099	-0.077902
R2	0.154494	-0.22191	-0.222159	0.347346	0.0310496	-0.238174
R2	0.583631	0.74547	0.0283629	-0.366914	0.0312843	-0.319764
R3	-0.0289248	-0.0485269	0.122634	-1.16691	-0.0807421	0.124726
R1	-0.124469	-0.0479145	0.127419	-0.343435	-0.988762	-0.473411
R3	-0.164225	0.13885	0.313548	0.374762	0.0915441	0.394771
R3	0.0256981	0.368337	0.284933	0.0867613	0.636058	0.365292
R1	-0.0988427	0.199576	0.00280915	-0.0256397	-0.455544	-0.0303852
R3	0.180354	-0.020101	0.448555	-0.987048	-0.419054	0.179107
R2	0.0417081	0.0352247	-0.00605407	0.827296	0.372612	-0.190438
R2	0.187875	-0.572793	-0.0741934	-0.716651	-0.549882	-0.0824471
R2	0.0655132	-0.714375	-0.115315	-0.655537	-0.781565	0.0826428
R3	0.0116637	0.312085	0.228172	-1.05616	-0.440565	0.636583
R3	0.0285367	0.337492	0.0211573	0.333378	1.94995	-0.000262029
R2	-0.21041	-0.184449	-0.0314884	2.05352	1.021	-0.156731
R1	-0.0454261	0.310113	0.608036	-1.32388	-1.80573	-0.381681
R2	-0.172633	-0.617939	-0.0523175	0.29808	0.0468489	0.0502783
R1	0.0452697	0.705571	0.188868	1.77896	0.65459	0.00783679
R1	-0.127443	-0.074581	0.0251659	-1.25584	-1.02991	0.0645826
R3	0.162174	0.17293	-0.0153583	0.0399825	0.175456	0.183133
R3	0.0521967	0.476267	0.136307	0.609732	0.589662	0.064275
R2	0.412868	0.115592	-0.0552883	2.07909	1.1751	-0.355965
R2	-0.0115489	0.245728	0.0758514	0.0682007	0.526511	0.0976472
R1	0.371861	-0.0217002	-0.00378794	-0.557913	-1.13944	-0.35501
R1	0.102682	0.290646	0.101851	-0.00252021	0.504582	-0.0310835
R3	-0.0417627	0.477204	0.198136	-0.0311487	0.20955	0.175299
R3	-0.173735	-0.444456	0.183928	-0.352855	-0.137775	0.477187
R2	0.0658085	-1.00895	0.0278738	-0.039755	-0.903214	-0.228373
R2	0.0395995	-0.298936	0.00809479	-1.71522	-0.511888	0.108086
R3	-0.16261	-0.238105	0.374637	-0.172026	0.465315	0.3989
R1	-0.00216911	0.184453	0.00150511	0.502788	-0.0891043	-0.136764
R2	-0.329452	-0.963025	-0.0261579	-1.65882	-0.769136	0.162632
R1	0.0782438	0.148743	-0.0831312	-1.81555	-1.59421	-0.0747555
R3	-0.0289074	0.176749	0.0771314	0.341906	0.716829	-0.0726038
R3	0.0748406	0.372938	0.308772	0.540399	0.225384	0.0752523
R3	-0.0181738	0.375296	0.0390861	-0.137138	2.22086	0.226076
R1	0.378627	-0.351405	-0.0816981	0.525884	-0.18548	-0.0775146
R2	0.088388	-0.263931	0.026874	-0.921914	-0.652574	0.0867758
R3	-0.0500408	-0.136929	0.0169444	-0.437018	-0.0341279	0.14792
R3	-0.115145	0.526474	0.148158	1.37606	0.569461	0.332468
R1	0.0340469	-0.37461	-0.00631616	-0.981086	-0.537363	-0.245515
R3	-0.313127	0.229459	0.19497	0.566089	0.516718	0.554142
R3	0.103706	0.437427	0.072907	-0.300325	0.418049	0.358629
R1	-0.0586295	0.139347	0.200864	-0.762814	-0.544321	-0.059543
R2	-0.346243	-1.63816	-0.305874	-1.32012	-0.709078	-0.115913
R1	0.75714	0.210051	0.0295605	-1.5904	-1.49811	-0.385314
R3	-0.242713	0.522567	1.59864	-1.26139	-0.0684045	0.252718
R3	-0.0719215	0.111914	0.0749522	0.503872	0.679398	0.230764
R3	0.059885	0.427447	0.240952	1.85486	1.396	0.320776
R2	0.249821	-0.0782179	-0.00118331	-1.11391	0.370664	-0.405517
R1	0.407716	0.580134	0.0863133	0.440705	-0.458894	-0.167435
R2	0.16066	-0.495171	0.210344	-1.2285	-0.479393	0.0816684
R3	-0.224747	-0.0080058	0.207452	0.462413	0.762724	0.384
R2	0.13906	-0.311818	0.112672	-0.94212	-0.639101	-0.0347427
R3	0.180093	0.0209729	0.0378563	2.07092	1.26056	0.00607848
R3	-0.311911	0.299432	0.11474	0.269191	0.457454	0.484017
R3	-0.114489	0.084064	0.157191	-0.154287	0.496422	0.194045
R1	-0.0211461	-0.3161	0.0945661	-1.58898	-1.3598	-0.557529
R3	-0.297937	-0.408257	0.10383	-0.278577	-0.329606	0.461349
R3	-0.15122	0.197906	0.176273	-0.00821707	0.75718	0.617657
R2	-0.164224	-0.199969	0.0146652	-1.36107	-1.04069	-0.14713
R2	0.321727	-0.280889	0.194095	-0.408198	-0.459914	-0.15827
R1	0.0827777	0.177143	-0.0973236	-0.901681	-1.19869	-0.221106
R3	-0.0943858	0.204403	0.202952	-0.78626	0.211262	0.136674
R2	0.320958	-0.00784408	0.268812	0.4182	-0.1238	-0.472878
R3	-0.177258	-0.0556626	0.414739	0.0433038	-0.0296271	0.660548
R3	-0.0958095	0.242029	0.183034	-0.474893	-0.132209	0.423565
R2	-0.0138645	-0.301867	-0.0629766	0.0116182	0.0955021	0.163939
R2	0.101532	-0.0581668	0.0349536	-0.211888	0.482507	-0.0994461
R3	-0.108257	-0.437407	0.18022	-0.778864	-0.0643852	0.266554
R3	0.0360712	0.860838	0.152601	1.1587	0.584959	0.286483
R2	0.295452	-0.0784424	0.0200455	0.333075	-0.0311075	-0.0349244
R2	0.0995457	0.0463257	0.0146479	0.514519	0.0458927	-0.150421
R1	-0.1556	0.0104147	-0.116327	-0.585714	-0.347931	0.292658
R1	0.376786	1.26151	-0.021849	0.534	-0.477961	-0.00545331
R2	0.0465799	-0.232171	-2.91421e-05	-0.541991	-0.48742	0.0849871
R1	0.0896317	0.109101	0.0530399	0.632927	-0.0948468	-0.00739154
R3	0.0600394	0.63358	0.154207	-0.164298	0.0889204	0.13244
R3	-0.0872829	-0.228711	0.208098	-0.285766	0.0686107	0.489328
R2	0.154644	-0.943992	-0.210112	0.85513	0.412725	-0.201671
R3	-0.105483	0.287104	0.0523361	-0.106333	0.264305	0.125052
R3	-0.196729	-0.0805553	0.14801	0.874767	0.60906	0.357338
R2	0.132369	-0.340077	-0.198748	0.394445	-0.229743	0.0345906
R3	-0.0841207	-0.0762993	0.0544292	-0.405787	0.0319689	-0.00113612
R3	-0.352111	0.260272	0.049834	-0.682675	0.461272	0.116342
R3	-0.222082	-0.211155	0.160101	-0.993256	-0.43191	0.259214
R3	0.0785018	0.226882	-0.00513667	1.96607	1.69287	0.220177
R2	0.426217	-0.248148	0.336968	-1.34522	-1.11807	-0.460966
R2	-0.201123	-0.359519	0.0101358	-0.519561	-0.764702	0.0692418
R2	-0.297489	-0.414387	-0.0924158	0.0784391	-0.240451	0.132483
R3	-0.0561829	0.522712	0.322291	-0.118893	0.0332901	0.54333
R1	-0.249155	0.242941	-0.0121877	0.671185	0.857269	0.131005
R3	-0.208779	-0.0296815	0.102854	-0.900781	0.0721482	0.387012
R1	-0.142175	0.0774336	-0.0528408	-0.356745	-0.527507	0.0141019
R2	-0.101374	-0.628736	0.0501852	0.384418	0.507659	0.00328647
R2	0.173738	-0.878894	-0.0669121	-2.2203	-1.89492	-0.727824
R1	0.264946	1.41957	0.0259243	-0.0914437	0.726273	-0.198731
R1	0.505602	0.202982	-0.0568617	0.68404	0.0601691	-0.0012588
R2	0.45527	-0.14128	-0.121094	2.35302	1.71268	-0.309525
R1	0.103664	-0.0469297	-0.107971	-1.16271	-1.26503	0.0342423
R2	-0.271373	-0.52257	-0.0641664	-0.675971	-0.624266	0.224925
R3	-0.0236518	0.939415	0.386935	0.456899	-0.186315	0.338337
R3	0.145349	0.608386	0.19639	-0.00233347	0.460795	0.0488232
R2	-0.0353837	-0.643747	-0.103566	-0.997155	-0.45948	0.038825
R3	-0.275291	0.0531012	0.197748	-0.985718	0.411219	0.60313
R2	-0.0583682	0.0894083	-0.102847	-0.552037	-0.0253747	-0.119061
R2	0.0878492	-0.0417785	0.153307	0.964442	0.618881	-0.327603
R2	-0.309787	-0.553068	-0.0130539	-0.418086	-0.190093	0.343855
R2	0.293869	-0.214812	-0.00998891	0.172265	-0.493112	-0.113457
R2	-0.0211649	0.0144503	-0.310661	0.60586	0.426388	-0.0221143
R3	-0.11173	-0.0163441	-0.0660728	1.7477	0.915539	0.328734
R3	-0.176297	0.0102939	-0.0384305	0.00517236	0.0179932	0.39337
R3	-0.192114	-0.0262013	0.155208	0.132087	-0.0895422	0.450873
R2	-0.110421	-0.358427	-0.131445	0.528879	-0.331167	0.122627
R3	-0.0678417	0.399068	0.124379	0.834008	0.582344	0.282868
R3	-0.119372	0.296991	-0.086525	-0.317739	1.09839	0.147141
R1	0.152271	0.146668	-0.111283	-1.40799	-1.29679	-0.702417
R1	0.18024	0.19533	0.14374	0.588529	-0.654705	-0.253788
R1	0.118636	0.366548	0.0172418	-0.877192	-1.33181	-0.224813
R1	0.271881	0.257701	-0.0899011	-0.70207	0.685964	-0.603065
R3	-0.248286	0.0896334	-0.051237	-0.0647057	1.5734	0.320936
R2	-0.198089	-0.483473	0.0144501	-1.17911	-0.36836	0.26611

## Sheet: Fig. 6A
Antibody Name	Hazard ratio for OS	Lower 95% CI of hazard ratio	Upper 95% CI of hazard ratio
CDK1	2.99033	1.92122	4.65437
TFRC	2.52609	1.62473	3.92752
Src	2.35197	1.53175	3.6114
S6	2.2247	1.44526	3.42449
14-3-3-zeta	2.03919	1.32948	3.12777
GCN5L2	2.02903	1.32594	3.10494
4E-BP1_pS65	2.01899	1.31617	3.0971
ACC1	2.00686	1.31407	3.06489
Fibronectin	1.98438	1.29802	3.03365
Tyro3	1.98248	1.29853	3.02666
PARP	1.93609	1.27022	2.951
PCNA	1.91116	1.25199	2.9174
Cyclin-B1	1.87577	1.23137	2.85741
ULK1_pS757	0.535643	0.351724	0.815736
Hexokinase-II	0.533522	0.348842	0.815975
CD20	0.528958	0.346592	0.807279
Atg3	0.511262	0.333848	0.782959
Gys_pS641	0.502208	0.329035	0.766525
p16INK4a	0.500859	0.327337	0.766366
PR	0.476372	0.309745	0.732636
DUSP4	0.473356	0.308583	0.726111
p38_pT180_Y182	0.430546	0.2776	0.667759

## Sheet: Fig. 6B
OS.event	OS.month	14-3-3-zeta	CDK1	DUSP4	p16INK4a
0	61	High	Low	Low	Low
0	43	Low	Low	High	High
0	42	High	High	High	High
0	64	Low	High	High	High
0	60	Low	Low	High	High
0	43	Low	High	Low	Low
0	43	Low	Low	High	High
0	11	High	Low	Low	High
0	11	Low	High	Low	Low
1	22	High	High	High	High
0	57	High	Low	High	High
0	70	Low	High	Low	High
0	66	Low	Low	High	High
0	58	High	High	Low	High
1	39	Low	High	High	High
0	56	Low	High	High	High
1	28	High	Low	Low	Low
0	59	High	High	Low	Low
0	54	Low	High	High	High
0	50	Low	High	High	High
0	58	Low	High	Low	Low
0	47	Low	Low	High	High
0	55	Low	Low	High	High
0	55	Low	Low	Low	High
0	52	High	Low	High	Low
0	49	Low	Low	Low	High
0	49	Low	High	High	Low
0	49	Low	Low	High	High
1	19	Low	High	Low	Low
0	48	Low	Low	High	High
0	18	High	High	Low	Low
0	61	Low	High	High	High
0	60	Low	Low	High	High
1	24	High	High	Low	High
0	54	Low	Low	High	High
0	72	Low	Low	High	Low
0	57	High	High	Low	Low
0	62	Low	Low	High	High
1	48	High	High	High	High
1	1	Low	High	High	Low
0	49	High	High	Low	Low
1	16	High	High	Low	Low
0	56	Low	Low	High	High
0	56	Low	Low	Low	High
1	41	High	Low	Low	Low
0	16	Low	High	High	High
1	49	Low	Low	High	High
1	22	Low	High	Low	High
0	16	Low	Low	High	High
1	3	High	High	Low	Low
1	44	Low	High	High	High
0	61	High	High	Low	Low
0	64	High	High	Low	Low
0	67	Low	Low	High	High
0	51	High	High	High	Low
1	35	High	Low	Low	Low
0	17	High	High	Low	Low
0	16	High	High	Low	Low
0	84	High	High	Low	Low
0	86	High	Low	High	Low
1	0	High	High	Low	Low
1	31	High	High	Low	High
1	55	Low	High	Low	Low
1	55	High	Low	Low	High
0	33	Low	Low	High	High
0	46	Low	Low	High	High
0	63	High	Low	Low	Low
0	39	Low	Low	High	Low
1	19	High	High	Low	Low
1	63	Low	Low	High	High
1	9	High	High	Low	Low
0	63	High	High	Low	Low
1	25	High	High	Low	Low
0	60	High	Low	Low	Low
1	24	Low	High	High	High
1	48	High	Low	Low	Low
0	51	High	High	High	Low
0	21	High	Low	Low	Low
0	71	Low	Low	High	High
1	8	High	High	Low	Low
0	78	High	Low	High	High
0	65	High	High	Low	Low
0	30	Low	High	Low	Low
0	68	Low	High	Low	High
0	31	High	High	Low	Low
0	30	High	Low	Low	Low
0	69	Low	Low	Low	Low
0	70	High	High	Low	High
0	70	Low	Low	High	High
1	13	High	High	Low	High
0	62	High	Low	Low	High
1	9	High	High	Low	Low
1	42	High	Low	Low	Low
0	81	High	Low	High	High
0	8	High	High	Low	Low
0	15	Low	Low	High	High
0	10	Low	High	High	High
0	55	High	Low	Low	High
1	73	High	High	Low	Low
1	39	High	Low	Low	Low
1	3	High	High	Low	Low
0	74	High	Low	Low	Low
1	53	High	High	Low	Low
0	56	High	High	High	Low
1	48	Low	Low	High	Low
1	41	High	High	Low	Low
0	39	High	Low	High	High
0	37	High	Low	High	High
0	84	Low	Low	High	Low
0	110	High	High	Low	High
1	40	High	Low	Low	Low
1	40	High	High	Low	Low
0	85	High	Low	Low	Low
1	24	High	High	Low	Low
0	80	High	Low	Low	High
1	52	High	Low	Low	Low
1	2	High	High	Low	Low
0	61	High	High	Low	Low
0	74	High	Low	High	Low
0	70	High	Low	Low	Low
0	82	High	High	Low	Low
0	82	High	High	Low	Low
0	82	Low	Low	High	High
1	22	Low	Low	High	High
0	84	Low	Low	High	Low
1	12	High	High	Low	Low
1	54	Low	Low	High	High
0	99	Low	Low	Low	Low
1	14	High	High	Low	Low
0	73	High	Low	Low	Low
1	19	Low	Low	High	High
1	17	Low	Low	High	High
1	38	High	High	High	Low
1	37	Low	High	High	High
0	53	Low	Low	High	Low
1	79	Low	High	High	High
0	73	Low	Low	High	High
0	86	High	Low	High	High
0	83	High	Low	High	High
0	97	Low	High	High	High
0	100	Low	Low	High	High
0	73	Low	High	High	High
1	14	Low	Low	High	High
0	78	Low	Low	Low	High
0	84	High	High	Low	Low
0	66	High	High	Low	Low
1	19	High	Low	Low	Low
0	80	High	Low	Low	Low
1	4	High	High	Low	Low
1	47	High	Low	Low	High
1	35	Low	High	Low	Low
0	67	Low	Low	Low	High
0	72	Low	Low	High	High
0	64	Low	Low	High	High
1	27	High	High	Low	Low
1	8	High	High	Low	Low
1	1	High	High	Low	Low
0	70	Low	Low	High	High
0	35	Low	Low	High	High
0	47	Low	Low	High	High
0	16	Low	High	Low	High
1	16	Low	High	High	High
0	57	Low	Low	High	High
0	18	High	High	Low	Low
0	52	High	Low	Low	Low
1	30	High	Low	Low	Low
1	37	High	High	High	Low
0	20	Low	Low	High	High
1	48	High	Low	Low	Low
0	66	Low	High	High	High
0	57	Low	Low	High	Low
1	41	High	Low	Low	Low
1	24	High	High	High	Low
0	55	High	High	High	Low
1	13	Low	Low	High	High
1	35	High	High	Low	Low
0	20	High	High	Low	Low
0	56	Low	Low	Low	Low
1	39	Low	Low	High	High
0	19	High	High	Low	Low
0	61	Low	Low	High	High
1	23	Low	High	High	Low
1	6	High	Low	Low	Low
0	68	High	High	High	Low
0	23	Low	High	High	High
0	62	High	Low	Low	High
0	29	Low	Low	High	Low
0	26	Low	Low	Low	Low
0	60	High	Low	High	High
0	61	Low	Low	Low	High
0	72	High	Low	Low	Low
0	79	Low	High	High	High
0	70	Low	Low	High	High
0	77	Low	Low	High	High
0	15	Low	Low	High	High
1	27	High	Low	Low	Low
0	30	Low	High	High	Low
0	72	Low	High	High	High
0	59	Low	Low	High	High
1	73	Low	Low	High	Low
0	69	Low	Low	Low	High
1	33	Low	High	High	High
0	69	Low	High	High	High
1	4	Low	High	Low	High
0	30	Low	High	High	High
1	27	High	Low	Low	Low
0	69	Low	High	High	High
0	97	High	Low	High	High
0	90	High	High	High	Low
1	43	Low	High	High	Low
0	90	Low	Low	High	Low
1	44	Low	High	High	High
1	24	High	High	Low	Low
1	40	High	High	Low	Low
0	65	Low	Low	High	Low
0	67	Low	High	High	High
1	5	High	High	Low	Low
0	75	Low	Low	High	High
1	65	Low	High	Low	High
0	51	Low	Low	High	High
1	30	Low	High	High	High
0	48	Low	Low	Low	Low
0	68	High	Low	Low	Low
0	65	Low	Low	High	High
1	32	Low	High	High	High
0	70	Low	Low	High	High
0	30	Low	Low	High	High
1	6	High	High	Low	Low
0	63	Low	High	High	High
0	55	Low	Low	High	High
0	76	High	Low	Low	Low
0	77	High	High	Low	Low
1	19	Low	High	High	High
0	75	Low	Low	High	High
0	77	High	Low	Low	Low
0	77	Low	High	High	High
1	48	Low	High	High	High
0	31	Low	Low	High	High
0	25	High	Low	Low	Low
0	83	High	Low	High	High
1	1	High	High	High	High
1	46	Low	High	Low	Low
0	85	Low	High	High	High
0	40	High	Low	Low	Low
1	69	High	Low	High	High
1	6	High	High	Low	Low
1	41	High	High	Low	Low
1	22	High	High	Low	High
0	87	Low	Low	High	High
0	37	High	High	Low	Low
0	73	Low	Low	Low	Low
0	70	High	High	Low	Low
0	67	High	High	Low	Low
0	55	High	High	Low	High
1	50	High	High	Low	Low
0	89	Low	Low	Low	High
0	31	Low	High	High	High
1	26	High	High	Low	Low
0	13	Low	High	High	Low

## Sheet: Suppl. Fig. 2
Gene	Protein-RNA correlation in RIKEN	Protein-RNA correlation in TCGA-BLCA	Protein-RNA correlation in TCGA-BRCA	Protein-RNA correlation in TCGA-COAD-READ	Protein-RNA correlation in TCGA-GBM	Protein-RNA correlation in TCGA-HNSC	Protein-RNA correlation in TCGA-KIRC	Protein-RNA correlation in TCGA-LIHC	Protein-RNA correlation in TCGA-LUAD	Protein-RNA correlation in TCGA-LUSC	Protein-RNA correlation in TCGA-OV	Protein-RNA correlation in TCGA-UCEC
ABL1	0.0762544	0.456936	0.20882	0.0939007	0.193431	0.196755	0.373271	0.307592	0.344606	0.133118	0.338321	0.139332
ACACA	0.544529	0.434369	0.55775	0.514249	0.463964	0.468323	0.454596	0.620747	0.490214	0.510086	0.5016	0.459043
ACTB	0.510984	-0.175883	0.00258085	0.00954632	0.101963	-0.134633	0.0445059	-0.243389	-0.00627164	-0.0765473	0.0167499	-0.0338534
ADAR	0.383686	0.152063	0.461663	0.113843	0.496608	0.220603	0.278341	0.455785	0.365968	0.332756	0.377223	0.452595
AKT1	0.295234	0.34956	0.3858	0.119229	0.361801	0.171101	0.193637	0.419166	0.317931	0.10197	0.549853	0.261055
AKT1S1	-0.0774194	-0.0185177	-0.0687957	-0.0529112	0.110903	0.0047437	-0.0929428	-0.0170174	-0.00666857	-0.0840931	0.0328603	0.0101089
ANXA1	0.603334	0.810362	0.623412	0.501724	0.892609	0.661812	0.775862	0.236313	0.846658	0.800075	0.888966	0.834869
ANXA7	0.258423	0.483328	0.328981	0.268459	0.500718	0.420028	0.499148	0.289831	0.390697	0.438514	0.42386	0.539687
AR	0.588383	0.585155	0.655832	0.27152	0.649739	0.211623	0.544272	0.699011	0.407388	0.314767	0.852046	0.675294
ARAF	0.264803	0.372038	0.226744	0.184015	0.368904	0.353601	0.193182	0.177581	0.32601	0.283338	0.455783	0.185147
ARID1A	0.310396	0.35017	0.336616	0.169789	0.343044	0.201677	0.284691	0.357993	0.268955	0.41124	0.531374	0.378868
ATG3	0.230127	0.0943093	0.10018	-0.00981607	-0.329396	0.0426136	0.0276128	0.0320251	-0.0434765	0.0410389	0.122467	-0.0873214
BAK1	0.0469443	0.123657	0.0253676	0.0056348	0.110924	0.0322934	0.042873	-0.471921	0.221793	0.145574	0.21868	-0.15987
BAX	0.505348	0.370014	0.166759	0.462955	0.693631	0.315113	0.513536	0.545102	0.304445	0.455204	0.588738	0.412185
BCL2	0.500576	0.479836	0.836613	0.537299	0.58205	0.542613	0.599703	0.19081	0.580255	0.721622	0.625852	0.72267
BCL2L1	0.297579	0.372969	0.204243	0.234942	0.324048	0.347401	0.477349	0.147579	0.284774	0.316823	0.464273	0.150747
BCL2L11	0.40624	0.414755	0.417068	0.442051	0.555312	0.52766	0.286964	0.511479	0.475855	0.407956	0.506991	0.476057
BID	0.588378	-0.0899258	0.0262236	0.0544586	0.221406	0.0343079	-0.0322673	-0.00337552	0.165044	0.132107	-0.0487669	-0.0242509
BIRC3	0.577937	0.182213	-0.0689869	0.184803	0.179166	0.227139	0.000553446	0.284347	0.045242	0.163706	-0.0114844	0.0785228
BRAF	0.457244	0.41436	0.350054	0.216484	0.0523984	0.295369	0.219013	0.421437	0.429568	0.33609	0.30918	0.337777
CASP3	0.0627074	0.143295	0.185778	0.219856	-0.198739	0.331361	-0.0388294	0.0589479	0.205081	0.245818	0.0267921	0.119544
CASP7	0.348948	0.400548	0.207847	0.37188	0.0431399	0.516485	0.180094	0.233535	0.290826	0.331253	0.289585	0.168489
CAV1	0.17554	0.499298	0.46598	0.336724	0.816865	0.75507	0.425558	0.173205	0.479304	0.366264	0.384533	0.307586
CCNB1	0.586417	0.646165	0.752535	0.57232	0.624032	0.550196	0.66405	0.596208	0.740083	0.607351	0.819502	0.77666
CCND1	0.127729	0.0234389	0.346126	0.282892	0.270253	0.232194	0.492092	-0.00172133	0.142017	0.0881856	0.574776	0.129789
CCNE1	0.0714537	0.699456	0.707487	0.618501	0.710838	0.641088	0.320484	-0.0464363	0.753938	0.694934	0.793063	0.799472
CD274	0.197787	0.655382	0.253717	0.287453	0.556708	0.716123	0.290742	0.384934	0.614365	0.736205	0.472571	0.319106
CDH1	0.560812	0.496908	0.599753	0.223182	0.692074	0.239034	0.585075	0.554361	0.374332	0.323595	0.255992	0.352969
CDH2	0.281	0.245962	0.0394316	0.281528	0.455463	0.109256	0.212182	0.152591	0.241692	0.107769	0.727813	0.406356
CDH3	-0.185975	0.439942	0.359443	0.0374152	-0.188145	0.219971	0.157236	-0.0596235	0.18525	0.335426	0.252413	0.137745
CDK1	0.62614	0.269743	0.341893	0.254107	0.226714	0.180326	-0.050442	-0.426454	0.154565	0.223693	0.612445	0.315437
CDKN1A	0.014114	0.15708	0.182761	0.157182	0.350427	0.220933	0.24883	0.0143187	0.149559	0.25923	0.401756	0.0229344
CDKN1B	0.195408	0.419176	0.605826	0.318272	0.514851	0.307278	0.417436	0.361847	0.378594	0.353673	0.552925	0.496916
CDKN2A	0.00799421	0.794827	0.502581	0.360656	0.783143	0.625319	0.41197	0.329053	0.645479	0.700464	0.824656	0.75268
CHEK1	0.206273	0.48505	0.206774	0.11924	0.145502	0.310608	-0.0301261	-0.218787	0.356546	0.182303	0.345388	0.123205
CHEK2	0.0663424	0.559229	0.642817	0.505117	0.559063	0.682683	0.468002	0.302522	0.569139	0.579238	0.764328	0.567833
CLDN7	0.3115	0.580171	0.431846	0.519221	0.189782	0.772753	0.733355	0.400974	0.541325	0.633697	0.525997	0.494968
COG3	0.234663	0.403334	0.317733	0.366981	0.285458	0.215309	0.284875	-0.0529386	0.308854	0.292151	0.483806	0.522929
COL6A1	0.363824	0.364638	0.228693	0.352706	0.412962	-0.00621394	-0.000770129	0.280977	0.114495	-0.0190814	0.269631	0.183202
CTNNB1	0.090815	-0.058011	0.136818	0.187835	-0.108708	0.0987458	0.233925	-0.00900726	0.172696	0.0848874	0.0649584	-0.00468746
DUSP4	-0.191822	0.619835	0.630484	0.53274	0.505068	0.422708	0.00253585	-0.0591966	0.766506	0.462419	0.179152	0.599613
E2F1	-0.0805875	0.0794205	0.178575	0.0322692	0.0944019	-0.125024	0.274634	0.199304	0.147004	0.0106993	0.00638064	-0.0257212
EEF2K	0.292903	0.162427	0.44784	0.194419	0.43527	0.230442	0.315698	0.315181	0.453132	0.28704	0.576789	0.351534
EGFR	0.495892	0.570688	0.517353	0.137782	0.887102	0.369868	0.348299	0.438783	0.542864	0.582129	0.485196	0.366072
EIF4E	0.272215	0.312917	0.370797	0.362622	0.161287	0.528985	0.169634	0.4047	0.335465	0.528659	0.548938	0.243826
EIF4EBP1	0.351646	0.628574	0.617498	0.455243	0.326203	0.609335	0.603086	0.467088	0.644155	0.593739	0.636309	0.383244
EIF4G1	0.315062	0.238603	0.415885	-0.0172259	0.0861202	0.254705	0.47875	0.181963	0.395801	0.289013	0.340348	0.307536
EPPK1	0.641206	0.524041	0.461045	0.0831393	0.111865	0.399639	0.624626	0.279128	0.376516	0.38812	0.335865	0.591463
ERBB2	0.303847	0.679979	0.622138	0.119349	0.553316	0.325741	0.495586	0.695688	0.49372	0.301335	0.576477	0.477051
ERCC1	0.0382139	0.110797	0.0604201	0.101492	-0.0238247	0.0665141	0.105029	0.0108166	0.144068	-0.00936597	0.0998894	0.0333728
ERCC5	0.1449	0.437011	0.344394	0.331434	0.291524	0.17479	0.225103	0.315147	0.258682	0.298415	0.501832	0.32638
ERRFI1	0.295372	0.262599	0.220429	0.139248	0.492378	0.298104	0.137893	0.201729	0.626327	0.445361	0.152969	0.0937808
ETS1	0.0652618	0.110905	0.314036	0.26292	-0.0205922	0.283825	0.282369	0.132615	0.240079	0.322521	0.359868	9.29603e-05
FASN	0.592835	0.699929	0.742459	0.452465	0.407335	0.5246	0.497243	0.6909	0.60422	0.558139	0.569115	0.488915
FN1	-0.0325722	0.660126	0.510235	0.542181	0.616091	0.552038	0.438719	0.24195	0.50712	0.381692	0.741359	0.475627
FOXM1	0.149021	0.432224	0.688012	0.351005	0.577061	0.487182	0.120954	-0.357673	0.656707	0.514199	0.730304	0.669235
G6PD	0.255278	0.551695	0.47507	0.294	0.478729	0.530157	0.380114	0.174832	0.66796	0.71564	0.364957	0.411183
GAB2	0.470893	0.560764	0.616517	0.380459	0.378921	0.382342	0.211631	0.525283	0.390945	0.560946	0.736869	0.603758
GATA3	-0.0630803	0.854097	0.80104	0.0143202	0.158353	0.0505026	0.245363	0.00446952	0.166323	0.315988	0.326197	0.120152
GLS	0.462703	0.268875	0.177613	0.119128	0.113976	0.0840383	0.0465495	0.124799	0.0276534	0.0688387	0.146271	0.0849268
GYS1	0.368041	-0.0310517	0.00108393	-0.0260627	-0.180621	-0.0552357	0.0026129	0.280982	0.000611777	-0.223693	-0.0575337	-0.111341
HIF1A	-0.0937993	0.0314004	-0.0854263	-0.0166008	0.02165	-0.0599569	-0.28349	0.0185868	-0.0146521	-0.0408046	0.0898293	0.216079
HSBP1	-0.137989	-0.0994924	-0.0759246	-0.0752491	-0.0945407	-0.0725551	-0.0583781	0.194968	0.107827	0.044066	-0.0717146	-0.200111
HSPA5	0.0186062							-0.0200616
IGFBP2	0.781396	0.629958	0.757911	0.753705	0.796352	0.865918	0.454978	0.844719	0.826402	0.803108	0.812415	0.777628
INPP4B	0.142112	0.679146	0.749881	0.594714	0.391053	0.514992	0.277672	0.082604	0.674035	0.483197	0.364286	0.745714
IRF1	0.230885	0.296047	0.258899	0.125768	0.256206	0.134207	0.324833	0.27464	0.373862	0.242361	0.607614	0.336328
IRS1	0.565213	0.622129	0.613344	0.260996	0.506345	0.386226	0.550092	0.448435	0.400933	0.408898	0.486426	0.555054
ITGA2	0.355378	0.545117	0.421068	0.362919	0.690997	0.409533	0.258959	0.269184	0.57135	0.505308	0.673573	0.646988
JAG1	0.205794	-0.0825043	0.0266996	-0.11949	-0.272351	-0.0763864	-0.200207	-0.207911	-0.0187115	0.137008	0.0635872	0.0644724
JAK2	-0.0686762	0.192478	0.201899	0.0672558	0.324447	0.424887	0.262196	0.0864979	0.320539	0.359577	0.365139	0.239273
KDR	0.054411	0.055686	0.00979511	0.094017	0.0677628	-0.0602304	0.179343	-0.200581	0.113693	0.0657653	0.174667	0.131745
KIT	0.00780033	0.659763	0.66158	0.528086	0.874691	0.333665	0.652485	0.204448	0.806185	0.618326	0.692142	0.591343
LCK	0.55258	0.641401	0.588533	0.540934	0.596656	0.466183	0.620765	0.494973	0.496208	0.495667	0.631811	0.444188
MAP2K1	0.326736	0.423788	0.365197	0.467152	0.266741	0.367515	0.453986	0.390982	0.565474	0.473739	0.65919	0.442648
MAPK14	0.0590617	0.338416	0.107018	0.100017	0.40107	0.325904	0.14873	0.152184	0.343687	0.323808	0.545775	0.232375
MAPK9	0.411148	0.443197	0.566473	0.297397	0.346317	0.292812	0.529886	0.522546	0.447873	0.489694	0.693543	0.436396
MAPT	-0.138368	-0.0168333	-0.12072	0.220852	-0.36196	0.00996832	-0.058294	0.0347546	-0.03791	-0.0920589	0.100981	-0.0823496
MMP2	0.116652	-0.30465	-0.342936	-0.320378	-0.0367547	-0.102393	-0.0541093	-0.165375	-0.177052	-0.313969	-0.419373	-0.0789985
MS4A1	0.0574066	-0.235871	0.165263	0.0388174	0.157676	0.0902406	0.061088	-0.0273648	-0.0383772	0.0663123	0.250388	-0.0408033
MSH6	0.530626	0.443134	0.506764	0.306206	0.624591	0.591826	0.353757	0.57422	0.63059	0.551046	0.732613	0.642897
MTOR	0.236136	0.0309482	0.0964307	0.0822649	0.309602	0.0895991	0.151253	0.0231103	0.177483	0.268998	0.189775	0.111228
MUC1	0.135395	-0.116473	-0.0691529	-0.172243	-0.270852	0.0438438	0.0655439	0.0302179	0.0229795	-0.0462795	-0.12447	-0.137377
MYC	0.0354668	0.190633	0.245347	0.0631474	0.35346	0.162989	0.295258	0.149031	0.184104	0.187386	0.498196	0.310559
NAPSA	0.0246337	-0.0884285	-0.0200714	-0.0844689	0.101794	-0.035398	-0.191222	-0.0925727	-0.42477	-0.177009	0.0222536	-0.169952
NOTCH1	0.304761	0.577209	0.422381	0.299931	0.320297	0.485196	0.600668	-0.0232754	0.108254	0.47573	0.502775	0.288552
NRAS	-0.0402336	0.0714578	-0.0384595	-0.11536	-0.0721526	0.155451	-0.0416113	-0.120505	0.0100978	0.177412	0.185784	0.0249763
NRG1	0.124885	0.317095	0.180749	0.0157658	0.475422	0.476517	0.519446	0.199974	0.272669	0.560675	0.262174	0.085305
PARK7	0.324332	0.298939	0.43507	0.256285	0.580659	0.357734	0.278631	0.481343	0.385791	0.648907	0.509575	0.220173
PCNA	0.182896	0.540423	0.396094	0.427471	0.481962	0.515913	0.120793	0.200519	0.478863	0.430133	0.590867	0.591161
PDCD4	0.398414	0.465656	0.443555	0.378678	0.144146	0.468772	0.248349	0.563376	0.499426	0.447996	0.477713	0.362763
PEA15	0.457621	0.58324	0.433215	0.468532	0.653963	0.370503	0.438484	0.500354	0.487341	0.345437	0.718697	0.561713
PGR	-0.168443	0.261266	0.760294	0.13804	0.252904	0.0652041	0.243554	0.0455623	0.0818835	0.0802387	0.82818	0.588912
PIK3C2A	-0.147626	-0.0583912	-0.048852	-0.0182457	0.100447	0.0766498	0.038764	-0.0401101	-0.194555	0.108485	-0.0138543	-0.0257891
PREX1	0.598067	0.530622	0.770168	0.235977	0.652406	0.395365	0.433961	0.23109	0.38822	0.430358	0.622826	0.574669
PTEN	0.42027	0.333986	0.464956	0.175297	0.173637	0.381356	0.386994	0.363221	0.438417	0.470652	0.747299	0.361121
PXN	0.0504143	0.227069	0.324649	0.0360328	0.0836858	0.187646	0.287054	0.4122	0.103065	0.129581	0.444274	0.102416
RAB11A	0.162493	0.112622	0.132071	0.0924783	0.135007	0.25744	0.149126	0.138027	0.284086	0.200825	-0.0353729	0.130938
RAB25	0.0938112	0.737353	0.5216	0.490156	0.102664	0.625494	0.0402014	-0.101611	0.686078	0.49395	0.827791	0.610709
RAD51	0.0562154	0.160485	0.241052	0.346329	-0.00642509	0.241157	0.196965	-0.437248	0.299452	0.137114	0.426589	0.493158
RAF1	0.336077	0.446718	0.390156	0.229261	0.305731	0.192065	0.28291	0.329331	0.127954	0.286997	0.632235	0.312109
RBM15	0.0671812	0.132617	0.306963	-0.0771372	0.479966	0.170694	0.097564	0.267797	0.154721	0.242797	0.352702	0.175246
RICTOR	0.176851	0.00355076	0.200513	0.0597744	0.453548	0.17513	0.155101	0.0532798	0.0917989	0.12657	0.265119	0.0902823
RPS6	0.253398	0.159815	0.0284331	0.122586	0.00682417	0.189464	-0.0307518	0.198021	0.117182	0.0778024	-0.00603772	0.220719
RPS6KB1	0.295149	0.315117	0.576245	0.241255	0.336819	0.234547	0.159902	0.394105	0.598926	0.432026	0.681791	0.454284
RPTOR	0.494371	0.235326	0.29313	0.237188	0.059063	0.0890371	0.219338	0.289718	0.270533	0.33204	0.345777	0.236125
SCD	0.585676	0.327812	0.246825	0.14974	0.457778	0.0170633	0.0970717	0.494425	0.198781	0.29202	0.0223051	0.181885
SERPINE1	0.588437	0.66386	0.338067	0.53637	0.793998	0.689682	0.723107	0.654735	0.578507	0.638976	0.708437	0.491262
SLFN11	0.10198	0.300711	0.02023	0.130145	-0.110224	0.089606	-0.0928189	0.0811534	0.0638918	-0.0308349	-0.127976	0.072314
SMAD1	0.342415	0.45088	0.501045	0.160945	0.62479	0.261215	0.496554	0.0845555	0.398956	0.336164	0.774488	0.510993
SMAD3	0.162737	0.516241	0.356468	0.377097	0.431319	0.110667	0.353041	0.226465	0.254119	0.158259	0.620013	-0.0839578
SMAD4	0.0468323	0.267647	0.15257	0.251339	0.268101	0.135319	0.219582	0.181746	0.376171	0.330892	0.309655	0.315201
SRC	0.691555	0.809382	0.584966	0.629545	0.574747	0.412734	0.617103	0.663016	0.602837	0.552351	0.632854	0.612381
STMN1	0.162163	0.427977	0.199091	0.255044	0.620108	0.195876	0.117203	-0.04	0.387182	0.37895	0.317162	0.464541
TFRC	0.531822	0.597648	0.342775	0.549056	0.619124	0.626342	0.379371	0.564752	0.619157	0.665882	0.0653898	0.551655
TP53	-0.157861	0.333233	0.278479	0.253869	0.0490063	0.330482	0.0497354	-0.230739	0.257691	0.537126	0.800557	0.0484096
TP53BP1	0.392793	0.361345	0.475785	0.324258	0.436532	0.474225	0.32176	0.558131	0.385484	0.414893	0.56762	0.384385
TSC1	0.146169	-0.106719	-0.11766	0.124828	-0.114375	0.00961824	0.127994	0.359282	-0.0417655	0.150745	-0.13343	0.012706
TUBA1A	0.0594969	-0.0050299	-0.00159906	-0.0443906	0.259717	0.100424	-0.116966	0.102601	0.161642	0.0385708	0.0856548	0.180598
VASP	0.598765	-0.02876	0.129224	-0.0477791	0.175912	0.0459744	0.105745	0.264022	-0.0124226	0.249368	-0.140234	0.0596887
VTCN1	-0.0962135	0.0147561	-0.0116051	-0.0557494	0.0234857	0.121579	-0.100687	0.174045	0.0806561	-0.108741	-0.215121	-0.0768817
XBP1	0.162126	0.0852889	0.012683	-0.0161958	0.121797	-0.0344032	-0.00496361	0.230084	0.0227042	-0.0184826	0.122533	-0.079336
XRCC1	0.335013	0.361509	0.349351	0.134601	0.384628	0.274035	0.049117	0.16264	0.312616	0.278919	0.416838	0.444242
YWHAB	0.266367	0.172677	-0.0326515	0.0823159	-0.0290526	0.110128	0.0371811	-0.0356009	0.107236	0.247894	0.0156253	-0.000227328
YWHAZ	0.704388	0.627747	0.624822	0.423131	0.28562	0.532128	0.418599	0.75437	0.523322	0.481001	0.702619	0.396374

## Sheet: Suppl. Fig. 3
Clusters	Akt_pS473	Annexin-I	PAICS	PR	Rheb	TAZ
R3	0.34362	0.0621598	-0.513745	0.49229	-0.341278	-0.620443
R2	-0.330175	0.183445	0.456748	-0.640244	0.231303	0.223932
R2	-0.779892	-0.442782	0.410001	-0.596142	0.321305	0.0296163
R3	0.524261	-0.00273154	0.147429	0.0779282	0.315688	-0.295039
R1	0.0395528	0.437531	-0.126906	0.0759569	0.0222255	0.162898
R3	0.171455	-0.243992	0.0169098	-0.0672109	0.644165	-0.372081
R3	0.415891	-0.212519	0.0736658	0.230639	-0.071193	-0.562489
R3	0.501067	-0.0445968	0.20667	0.419052	0.482787	-0.110043
R3	0.451597	-0.116707	0.151494	0.312788	0.45195	-0.198911
R3	0.293935	0.0853227	-0.104584	0.274515	0.166929	0.0460338
R3	0.103688	-0.503103	0.146644	0.296131	0.0195477	-0.232955
R3	0.224585	-0.193701	0.162154	0.31869	0.0513579	-0.568619
R1	0.0589844	0.486633	0.0908097	-0.0583859	0.106728	0.549868
R3	0.0554998	0.0812766	0.134038	0.113899	-0.253609	-0.373855
R3	0.409658	-0.0684806	-0.044688	0.390113	-0.256554	-0.281095
R3	-0.0353969	-0.0705985	0.0877036	-0.0724907	0.572677	-0.477241
R3	0.309696	-0.167518	-0.0979307	0.270104	0.308327	-0.84083
R3	0.707066	0.178807	-0.178777	0.689217	-0.0762326	-0.302085
R1	-0.0495822	0.489493	0.109476	-0.491364	0.347868	0.589859
R3	0.118306	-0.116963	0.0563726	0.0926123	0.221078	-0.348932
R3	-0.107236	-0.429628	0.65661	-0.126132	0.0682454	-0.442834
R2	-0.712549	0.103891	0.417886	-0.406355	-0.131152	-0.300476
R3	-0.0114602	-0.369955	0.129381	0.103179	0.0342632	-0.073796
R3	0.407202	-0.220071	0.214996	0.49569	-0.129948	-0.155213
R2	-0.370272	-0.189264	0.0741412	-0.297311	0.422141	-0.0725187
R2	-1.12679	-0.26709	0.568774	-0.766713	0.574727	-0.179664
R3	0.531109	-0.124011	0.0981493	0.288071	-0.14018	-0.359992
R3	0.519105	0.210949	-0.297779	0.328156	-0.277673	0.111696
R1	0.120979	0.479817	0.0512325	-0.280232	0.0235948	0.736404
R3	-0.0313536	-0.149222	0.0611069	0.0971709	0.784863	-0.138907
R1	-0.036453	0.118849	-0.0926694	-0.0836745	0.0712998	0.0151843
R2	-0.564481	-0.631245	0.95375	-0.264818	0.424518	-0.330986
R2	-0.0131731	-0.146706	-0.0907516	-0.0367287	0.220474	-0.0438987
R2	-0.75061	-0.912273	0.396198	-0.589804	0.987799	0.261214
R2	-0.429457	1.24713	0.597888	-0.249558	-0.321124	-0.0424155
R2	-0.778054	-1.03879	0.807152	-0.310432	-0.182413	1.21881
R2	-0.0234672	0.0977006	0.37743	-0.0185156	-0.0410811	-0.240107
R2	-0.577939	-0.489822	0.14787	-0.320817	0.335562	0.119431
R2	-0.380846	-0.595191	0.142134	-0.347825	0.0501858	-0.432281
R2	-0.593201	-0.67915	0.417574	-0.561675	0.447467	0.522701
R2	-0.348415	0.109948	0.367316	-0.547606	0.44854	-0.00998049
R1	1.55708	0.841538	-0.264087	-0.444668	-0.033423	0.685658
R1	0.0318375	0.40802	-0.103084	-0.134345	0.227506	0.277534
R2	-0.886678	-0.742943	1.33541	-0.416419	0.599609	-0.933041
R3	0.0814451	-0.140884	0.110472	0.258793	-0.0791419	-0.410469
R2	-0.878634	-0.412842	0.896218	-0.417455	0	0.00300663
R1	0.166929	0.136719	-0.317047	0.00605985	-0.649338	0.147226
R3	0.222811	-0.0628175	0.238471	0.194179	-0.423459	-0.364722
R2	-0.238327	-0.296219	0.0642857	-0.0904688	0.886288	-0.0516787
R3	0.087598	0.0739512	-0.00440388	0.507411	-0.367985	0.058498
R2	-0.175745	-0.473421	0.414245	0.191122	0.626813	0.311182
R3	0.379869	0.0972852	-0.0320354	0.918793	0.114919	-0.352751
R2	-0.0274074	-0.603767	0.345625	-0.746341	0.770758	-0.0598325
R2	0.0105212	0.000958262	0.98035	-0.170794	1.82628	0.138018
R2	0.0414961	-0.679244	0.103029	0.0920289	1.65614	-0.159393
R2	-0.163314	0.721766	0.763735	-0.272995	1.8768	0.530536
R2	1.17539	-0.928183	-0.159938	-0.223031	0.659258	0.108652
R2	0.290663	-0.517993	0.224062	0.240493	0.157217	-0.324552
R2	0.0762406	-0.586572	-0.0871339	0.0811977	0.00672524	-0.262594
R2	-0.105898	-0.652578	-0.180052	-0.137705	0.813416	-0.278233
R2	-0.116016	-0.380023	0.6085	-0.482113	0.897517	0.549105
R3	0.0440543	-0.0951847	-0.0810453	0.408646	0.716137	-0.279034
R2	-0.314765	-0.122945	1.18234	-0.0808386	0.585511	-0.00291515
R2	-0.431199	-0.449967	-0.262935	0.00514387	0.679433	-0.679638
R3	0.273467	-0.142357	-0.159427	0.590393	0.287363	-0.292289
R2	-0.338696	-0.53637	0.756259	-0.12309	1.04632	-0.317865
R2	0.092537	-0.0499614	0	0.0151097	3.51506	0.115659
R3	0.91192	0.0312367	-0.184716	0.516605	0.0179303	-0.243748
R2	-0.092873	-0.649488	0.343879	0.267543	0.75611	-0.39748
R1	-0.337241	0.958949	-0.286769	-0.00869765	-0.583415	0.382703
R3	0.0219286	-0.218153	-0.0196063	0.331412	-0.748591	-0.344022
R3	0.204392	0.0545233	-0.310167	0.328009	-0.337243	0.367323
R2	-0.605914	-0.293244	0.626996	-0.569328	2.83883	-0.312744
R2	-0.0986397	0.0422365	0.296102	-0.524383	1.40978	0.709773
R1	0.500659	0.762611	0.561632	-0.348327	0.871383	0.227212
R2	-0.807649	1.34077	0.435013	-0.602428	0.0626314	0.0884892
R2	0.85092	-0.10161	-0.624802	-0.184193	1.43687	0.555848
R1	-0.800918	0.521763	0.176065	0.0473621	0.575898	0.969244
R2	-0.615881	-0.406074	-0.107869	0.439486	1.41038	-0.385134
R1	-0.960353	0.282461	0.966516	-0.493324	1.20798	0.278157
R1	0.289675	4.07994	0.0281868	-0.986119	0.659104	0.208353
R1	-0.394218	0.191058	-0.383366	-0.376134	0.810441	0.786604
R2	-0.0867337	-0.292428	0.426509	0.100703	0.82491	-0.0953267
R2	-0.850279	-0.362018	0.472322	-0.497091	0.675714	-0.273414
R2	-0.667087	0.364008	0.057501	-0.940734	1.52218	0.423928
R2	-0.298051	-0.0703749	0.0892969	-0.0789447	0.350506	-0.127593
R2	-0.762089	-0.490547	0.57103	-0.540118	1.20945	0.0619916
R1	-0.338255	0.578368	0.235622	-0.544177	1.57245	0.530348
R2	-0.140687	0.482135	0.249118	-0.357162	2.09853	0.742901
R2	0.439224	-0.0286831	-0.0440826	-0.0396038	3.01892	-0.0025036
R2	-0.736003	-0.601077	0.766604	-0.585287	1.60963	-0.353364
R2	0.00543781	-0.223887	-0.010964	-0.484258	1.22762	-0.111499
R2	-0.100905	-0.558508	0.120993	0.0797828	0.668291	-0.156725
R2	-0.715862	-0.362492	1.13978	-0.196495	0.590694	-0.216982
R2	-0.0413761	0.241359	0.133834	0.0479171	-0.0938445	0.346308
R3	-0.0106077	-0.403522	0.218532	0.275049	-0.124688	0.322254
R3	-0.071902	-0.124286	0.259264	0.109261	-0.22885	-0.493061
R1	0.128748	0.844524	-0.241711	-0.162573	-0.358871	0.492304
R1	0.260665	0.862711	-0.520177	0.0232237	-0.429296	0.43134
R3	0.711646	0.00561899	-0.168702	0.0293793	-0.166314	-0.0480187
R3	0.471867	0.246811	-0.361723	0.563426	-0.421227	-0.24955
R3	0.236008	-0.0216405	0.118108	0.321561	-0.00582966	-0.200185
R3	0.147162	-0.20274	-0.200161	0.40715	0.137594	-0.140756
R2	-0.220814	0.0832209	-0.0370984	-0.213515	0.114799	-0.307744
R3	0.0960238	-0.282886	0.328053	0.26414	-0.0114361	-0.317294
R2	-0.272772	0.569219	0.269242	-0.330411	-0.129376	0.357753
R3	0.175073	-0.390898	-0.197807	0.386026	-0.725646	0.362527
R3	-0.08457	-0.366103	-0.118806	0.111306	-0.173744	-0.0527256
R2	0.0926657	0.0732237	-0.0713354	-0.263852	-0.245173	0.0296542
R2	-0.116381	0.0921557	0.0664667	-0.139651	-0.0326689	-0.38992
R3	0.12792	-0.420381	-0.395931	-0.100484	-0.0671004	-0.555126
R2	-0.0570506	-0.181073	-0.158971	-0.00284281	-0.0353873	-0.434067
R2	-0.634737	-0.370624	1.3644	-0.580205	0.193196	-0.394583
R3	0.349146	-0.0547238	-0.143337	0.265614	0.120525	-0.637007
R1	0.0153545	0.158256	-0.0870835	-0.0186925	0.263182	0.339231
R3	-0.197424	-0.13066	0.144189	-0.140484	0.256551	-0.276555
R2	-0.0407753	-0.368333	0.452249	-0.100403	0.12109	0.166772
R3	-0.0861738	-0.358504	0.635514	-0.053805	-0.142761	0.0813188
R3	0.623391	0.137214	-0.288486	0.416048	-0.855791	0.00852197
R1	0.0502469	1.38028	0.0385987	-0.479133	-0.559599	0.877311
R3	0.0180506	0.0722699	-0.245953	0.46807	-0.303964	0.86373
R3	0.038962	0.116102	-0.385822	0.258111	-0.591922	0
R3	-0.212622	-0.173878	0.0223318	0.0946927	-0.517274	-0.315441
R1	-0.823545	1.25946	-1.14349	-0.379847	-0.382805	0.0153686
R3	0.239935	-0.0383525	-0.417924	0.637931	-0.280353	0.0414113
R3	0.0966834	0.0592713	-0.167909	0.304496	-0.149349	-0.380404
R1	-0.0381211	1.31805	-0.658571	-0.354904	0.0105827	0.944038
R1	-0.0249756	0.790706	-0.139203	-0.367078	-0.0579437	1.30533
R2	-0.244898	0.179723	0.347746	-0.0847008	0.120489	-0.0478406
R3	0.298796	-0.0876955	-0.0688897	0.766365	-0.570224	-0.447361
R1	0.280747	0.477817	-0.131916	0.403935	-0.887274	-0.0755812
R3	0.662987	-0.12764	0.307298	0.409216	-0.54391	-0.405204
R3	-0.0805787	-0.0746736	-0.404007	0.364747	-0.20819	0.0545451
R1	-0.12033	0.314221	-0.153575	0.131591	-0.261971	0.47977
R1	-1.12577	2.42462	-0.514301	-0.265306	-0.306409	0.559443
R3	0.308337	-0.100807	0.0907108	0.174238	-0.163992	-0.24378
R3	0.224276	-0.392801	0.14635	0.623845	0.23679	-0.340096
R3	0.0068835	-0.173142	0.112348	0.447423	1.55337	0.314619
R2	-0.333206	-0.389359	0.57328	-0.278545	0.853298	-0.196419
R2	-0.50302	-0.670847	0.276901	-0.520147	-0.0845355	0.420426
R3	0.515513	-0.352711	0.111779	0.294878	0.323049	-0.196985
R1	-0.955127	1.72234	-0.718604	-0.398326	-0.541486	0.613164
R3	0.280487	-0.292698	-0.128125	0.706529	-0.613196	-0.362463
R3	0.172115	-0.382596	-0.274513	0.810665	-0.96176	-0.289499
R1	-0.0302876	0.141923	-0.237407	-0.411309	-0.511698	0.514994
R3	-0.0559911	-0.180979	0.678558	0.23683	-0.151712	-0.437769
R2	-0.660882	0.128341	0.225788	-0.538586	0.175826	-0.232104
R2	-0.326584	-0.247201	0.12253	-0.0526602	-0.029545	-0.0530251
R2	-0.0547967	0.308792	-0.016474	-0.210429	0.06974	-0.0862893
R3	0.136061	-0.226167	-0.453681	0.38994	-0.121343	-0.08604
R3	0.803808	-0.171151	-0.156255	0.0339171	0.368254	-0.537277
R2	-0.366835	-0.437877	0.287392	-0.0231882	1.03142	-0.0971418
R1	-0.78703	1.64072	-0.111534	-0.221318	-0.362017	0.921598
R2	-0.196722	-0.26056	0.175655	-0.047071	-0.0459766	-0.0898288
R1	-0.0792008	0.867811	-0.354147	-0.34357	-0.713678	1.06727
R1	0.221951	0.381313	-0.185704	-0.0746579	-0.829178	0.492995
R3	0.0739132	-0.132202	0.218355	-0.134765	0.117929	-0.0536012
R3	-0.0889123	-0.486779	0.163636	0.192653	-0.329906	-0.545762
R2	-0.904659	0.13967	0.731006	-0.707555	0.311402	0.211362
R2	-0.100128	-0.0858818	0.0498897	-0.160679	-0.378594	0.415041
R1	-0.373893	0.98164	-0.404214	-0.56507	-0.127878	1.15919
R1	0.0274887	-0.191648	-0.129186	0.0583091	-0.10361	0.439829
R3	0.0375723	-0.280375	-0.239022	0.214	0.021188	-0.514989
R3	0.368301	-0.0425006	-0.171031	0.654124	-0.174884	-0.009532
R2	-0.507006	0.469382	0.358574	-0.261961	-0.0290513	-0.0926668
R2	-0.332836	-0.703108	0.836642	-0.234472	-0.198037	-0.035397
R3	0.334553	-0.245154	0.0826968	0.566363	-0.344276	-0.2366
R1	0.0510315	0.76498	-0.19296	-0.469067	-0.737671	0.862673
R2	-0.0441784	-0.117369	-0.0557799	0.389073	0.0679125	-0.336238
R1	-1.04607	0.972525	-0.882072	-0.572776	-0.498444	0.873093
R3	-0.315357	-0.124058	0.0636525	-0.234747	-0.145213	-0.430295
R3	0.0978413	-0.0800804	-0.462321	0.124007	-0.490852	0.0665687
R3	-0.164179	-0.361104	0.188091	0.0839148	0.111136	-0.244407
R1	-0.421323	0.420533	-0.218218	-0.589797	-0.0571279	0.512597
R2	-0.216693	-0.109814	0.0726721	0.0259057	0.242848	-0.451717
R3	0.0506867	-0.0596631	-0.353777	0.024623	-0.153424	0.0493754
R3	0.183037	0.266599	-0.189113	0.207559	-0.531134	0.151527
R1	-0.366385	0.124754	0.111716	-0.474167	-0.897723	0.138078
R3	0.683103	0.021949	-0.0532593	0.52875	-0.742188	-0.0760437
R3	0.362179	-0.20681	-0.124301	0.405761	-0.627338	0.269079
R1	-0.163474	1.62974	-0.529091	-0.0609298	-0.36357	0.353756
R2	-1.27609	0.412664	0.280689	-0.439786	-0.114105	-1.05893
R1	-0.801243	0.733443	-0.278834	-0.566877	-0.403663	1.11542
R3	0.44549	-0.0919778	-0.0642077	0.31335	-0.47676	-0.191845
R3	0.433351	-0.123512	-0.170115	0.24425	-0.197066	-0.223747
R3	0.150318	-0.110817	-0.0222989	0.37753	0	0.0605351
R2	-0.655412	-0.59359	0.70297	-0.259413	0.804104	0.21709
R1	-0.54604	1.10456	-0.140333	-0.668571	-0.144945	0.513455
R2	-0.218108	-0.469924	0.0162109	0.120812	-0.114764	-0.414026
R3	0.305084	0.153382	-0.0462177	0.416368	-0.709568	-0.421664
R2	-0.400514	-0.395812	0.539098	-0.123674	-0.279699	-0.513391
R3	0.111835	-0.241684	0.268481	0.0990724	-0.362774	0.503742
R3	0.298552	0.053919	-0.15848	0.515091	-0.251657	-0.389917
R3	-0.0449387	-0.135395	-0.241201	0.245533	-0.362377	-0.27681
R1	-0.716152	1.67767	-0.314535	-0.457394	-0.321921	0.159862
R3	0.231143	0.101903	-0.0058206	0.586901	-0.294558	-0.373975
R3	0.455061	0.041337	-0.337336	0.691924	-0.487633	-0.142444
R2	-0.832257	0.508804	0.226935	-0.358322	-0.0672525	0.0684092
R2	-0.494945	-0.301047	0.0819343	-0.0772784	-0.0986057	-0.21162
R1	-0.73335	1.84828	-1.01541	-0.433034	-0.178312	0.107188
R3	0.0519865	-0.277643	-0.0270183	0.449813	-0.0904165	-0.0294561
R2	-0.56661	-0.10844	0.404743	-0.637313	-0.360057	-0.0953476
R3	0.437143	0.00377722	-0.25652	1.0712	-1.12396	-0.381413
R3	0.277288	-0.182432	-0.0510004	0.456547	-0.646792	-0.319935
R2	-0.34424	0.0358203	0.227214	-0.0307762	0.0420691	0.0176582
R2	-0.271662	-0.373976	0.465588	-0.319692	0.210113	-0.416075
R3	-0.00918495	-0.337189	-0.06174	0.425538	-0.498246	-0.301832
R3	-0.366486	-0.420256	-0.358525	1.9407	0.114588	0.537882
R2	0.106775	-0.390776	-0.135272	0.0213948	0.29238	-0.121462
R2	-0.385716	0.395297	0.374409	-0.317884	-0.0313656	-0.0710544
R1	0.100086	-0.00402657	-0.353	0.297222	-0.429836	-0.21656
R1	-0.973629	0.817952	-0.971959	-0.464514	-0.319236	0.561179
R2	0.0545711	-0.264872	0.150198	0.0674643	-0.162281	-0.000585844
R1	-0.0850806	0.542813	-0.187761	0	-0.584796	0.0579034
R3	0.220733	-0.434392	-0.000817015	0.329178	-0.818026	-0.28144
R3	0.334928	0.00335239	-0.384965	0.662965	-0.840653	-0.322057
R2	-0.937017	0.0444098	0.366836	-0.779442	0.178176	-0.101804
R3	-0.0647352	-0.153286	0.360742	0.181787	-0.23551	-0.741598
R3	0.227743	0.219377	-0.25978	0.518569	-0.271474	-0.0995264
R2	-0.755547	0.211087	0.422755	-0.503675	0.088585	-0.153353
R3	0.0449658	-0.421979	0.071119	0.11081	-0.0342336	-0.571475
R3	-0.207049	-0.0162507	0.0199103	0.0913066	-0.183097	0.0713911
R3	-0.00868609	-0.283345	-0.117466	0.412699	-0.0664986	-0.206356
R3	0.00392685	-0.295505	-0.154768	0.341654	0.126286	-0.352582
R2	0.106575	-0.561508	0.567079	-0.125075	-0.0122953	-0.390843
R2	-0.00499276	-0.443289	0.219517	0.28575	-0.370258	0.235835
R2	-0.0725469	-0.320829	0.733284	0.194768	-0.0366326	0.0537431
R3	0.436929	-0.29664	-0.121429	0.830434	-0.725763	-0.344232
R1	-0.301068	0.467017	-0.174255	-0.101694	-0.0858684	-0.186292
R3	0.135942	0.34416	-0.33359	0.525515	-0.445402	-0.280076
R1	-0.458208	1.04261	-0.43623	-0.0104303	-0.347802	0.198179
R2	-0.0884004	-0.340289	-0.00789464	0.28479	-0.0611107	-0.297637
R2	-1.2473	-0.382602	0.967341	-0.614052	-0.058908	-0.032139
R1	0.710298	0.245555	-0.401216	0.178259	-0.412745	-0.0835462
R1	-0.891608	0.779188	-0.339283	-0.566124	0.160629	0.319227
R2	-0.848544	-0.439957	0.173469	-0.675982	0.912357	-0.0660308
R1	-0.783281	0.837309	-0.0963571	-0.27804	-0.315624	0.427099
R2	-0.0382305	-0.310636	-0.3638	0.272466	-0.458089	0.0218869
R3	0.116092	-0.362219	-0.043618	0.416877	-0.673154	-0.422413
R3	-0.0643922	-0.394714	-0.183828	0.138181	-0.278423	0.227337
R2	-0.261163	0.214262	0.383587	-0.193633	0.355197	0.0779724
R3	0.334937	-0.124418	-0.104378	0.870149	-0.620281	-0.504197
R2	-0.199105	-0.341799	0.488579	-0.177919	0.165462	-0.355256
R2	-0.489602	-0.612417	0.463094	0.464454	0.0679369	-0.25191
R2	0.131806	-0.066864	-0.173995	0.456588	-0.299262	-0.442066
R2	-0.283876	-0.225906	-0.3415	-0.198589	0.0494518	-0.28501
R2	-0.350997	0.269295	0.257854	-0.337208	0.668587	0.289466
R3	0.0625743	-0.308526	-0.152732	0.448442	-0.105798	-0.157324
R3	0.294023	0.1512	-0.337317	0.573104	-0.638494	0.0819657
R3	0.296987	0.0317794	-0.290848	0.624736	-0.696375	0.153099
R2	-0.255303	-0.159004	0.194642	-0.0150972	-0.483316	-0.000994298
R3	0.263758	-0.184771	-0.318548	0.382097	-0.540445	-0.123603
R3	-0.0963347	-0.396544	0.104566	0.375874	0.120521	-0.668334
R1	-0.55885	0.553978	-0.0138508	-0.695343	0.00589712	1.22488
R1	-0.432605	1.42632	-0.584326	-0.495063	-0.490428	0.987294
R1	-0.827333	0.902486	-0.411718	-0.347941	-0.397808	1.72813
R1	-0.26029	0.363847	-0.417831	-0.380305	-0.310827	0.781091
R3	0.336136	-0.0346582	0.130937	0.345775	-0.284099	-0.166433
R2	-0.0471604	-0.312857	-0.274316	0.384183	-0.0614551	0.389164

[truncated: 10 more sheets: Suppl. Fig. 4B, C, Suppl. Fig. 5B, Suppl. Fig. 5C, Suppl. Fig. 6, Suppl. Fig. 7B, Suppl. Fig. 7C, Suppl. Fig. 7D, Suppl. Fig. 7E, Suppl. Fig. 8, 9, Suppl. Fig. 10A]
